# Supplementary material for: Crystal structure of the co-crystal fac-tri­aqua­tris(thio­cyanato-κN)iron(III)–2,3-di­methyl­pyrazine (1/3)
Source: Acta Crystallogr E Crystallogr Commun. 2015 Mar 18;71(Pt 4):374–6. doi: 10.1107/S2056989015004831 (PMC4438839; doi:10.1107/S2056989015004831)
Supplement: Supplementary file 1 [file e-71-00374-sup1.cif]

##############################################################################
#                                                                            #
# This CIF contains the data in a paper accepted for publication in          #
# Acta Crystallographica Section E. It conforms to the requirements of       #
# Notes for Authors for Acta Crystallographica Section E, and has been       #
# peer reviewed under the auspices of the IUCr Commission on Journals.       #
#                                                                            #
# Full details of the Crystallographic Information File format               #
# are given in the paper "The Crystallographic Information File (CIF):       #
# a New Standard Archive File for Crystallography" by S. R. Hall, F. H.      #
# Allen and I. D. Brown [Acta Cryst. (1991), A47, 655-685].                  #
#                                                                            #
# The current version of the core CIF dictionary is obtainable from          #
# ftp://ftp.iucr.org/pub/cif_core.dic.                                       #
#                                                                            #
# Software is freely available for graphical display of the structure(s)     #
# in this CIF. For information consult the CIF software page                 #
# http://www.iucr.org/resources/cif/software.                                #
#                                                                            #
# This file may be used for bona fide research purposes within the           #
# scientific community so long as proper attribution is given to the journal # 
# article from which it was obtained.                                        #
#                                                                            #
##############################################################################
data_global
_audit_creation_method
;
Olex2 1.2
(compiled 2014.12.23 svn.r3114 for OlexSys, GUI svn.r4973)
;
_journal_date_recd_electronic     2015-03-03
_journal_date_accepted     2015-03-09
_journal_name_full     'Acta Crystallographica, Section E'
_journal_year     2015
_journal_volume     71
_journal_issue      4
_journal_page_first     374
_journal_page_last     376
_journal_paper_category     GM
_journal_paper_doi     10.1107/S2056989015004831
_journal_coeditor_code     XU5840
_publ_contact_author_name     'Olesia I. Kucheriv'
_publ_contact_author_address
;
Department of Chemistry, Taras Shevchenko National University of Kyiv,
Volodymyrska 64, Kyiv 01601,
Ukraine
;
_publ_contact_author_email     'lesya.kucheriv@gmail.com'
_publ_contact_author_fax     ?
_publ_contact_author_phone     ?
_publ_section_title
;
Crystal structure of
<i>fac</i>-triaquatris(thiocyanato-\k<i>N</i>)iron(III)--2,3-dimethylpyrazine
(1/3)
;
loop_
    _publ_author_name
    _publ_author_footnote
    _publ_author_address
    'Kucheriv, Olesia I.' .
;
Department of Chemistry, Taras Shevchenko National University of Kyiv,
Volodymyrska st. 64, Kyiv 01601,
Ukraine
;
    'Shylin, Sergii I.' .
;
Department of Chemistry, Taras Shevchenko National University of Kyiv,
Volodymyrska st. 64, Kyiv 01601,
Ukraine
;
    'Ilina, Tetiana A.' .
;
Kherson National Technical University, Beryslavske st. 24, Kherson 73008,
Ukraine
;
    'Dechert, Sebastian' .
;
Institute of Inorganic Chemistry, Georg-August-University G\"ottingen,
Tammannstrasse 4, G\"ottingen D-37077,
Germany
;
    'Gural'skiy, Il'ya A.' .
;
Department of Chemistry, Taras Shevchenko National University of Kyiv,
Volodymyrska st. 64, Kyiv 01601,
Ukraine
;
_publ_section_synopsis
;
The Fe^III^ complex located on a threefold rotation axis links with
dimethylperazine molecules <i>via</i> O---H...N hydrogen bonds,forming a
three-dimensional supramolecular framework.
;
_shelxl_version_number        2.014
data_I
_database_code_depnum_ccdc_archive 'CCDC 1053032'
_chemical_name_systematic
;
<i>fac</i>-Triaquatris(thiocyanato-\k<i>N</i>)iron(III)--2,3-dimethylpyrazine
(1/3)
;
_chemical_name_common     ?
_chemical_formula_moiety     'C3 H6 Fe1 N3 O3 S3, 3(C6 H8 N2)'
_chemical_formula_sum     'C21 H30 Fe N9 O3 S3'
_chemical_formula_iupac     '[Fe (N C S)3 (H2 O1)3], 3C6 H8 N2'
_chemical_formula_weight     608.57
_chemical_melting_point     ?
_shelx_space_group_comment
;
The symmetry employed for this shelxl refinement is uniquely defined
by the following loop, which should always be used as a source of
symmetry information in preference to the above space-group names.
They are only intended as comments.
;
_space_group_crystal_system     trigonal
_space_group_name_H-M_alt     'R 3 c'
_space_group_name_Hall     'R 3 -2"c'
loop_
    _symmetry_equiv_pos_as_xyz
    'x, y, z'
    '-y, x-y, z'
    '-x+y, -x, z'
    '-y, -x, z+1/2'
    '-x+y, y, z+1/2'
    'x, x-y, z+1/2'
    'x+2/3, y+1/3, z+1/3'
    '-y+2/3, x-y+1/3, z+1/3'
    '-x+y+2/3, -x+1/3, z+1/3'
    '-y+2/3, -x+1/3, z+5/6'
    '-x+y+2/3, y+1/3, z+5/6'
    'x+2/3, x-y+1/3, z+5/6'
    'x+1/3, y+2/3, z+2/3'
    '-y+1/3, x-y+2/3, z+2/3'
    '-x+y+1/3, -x+2/3, z+2/3'
    '-y+1/3, -x+2/3, z+7/6'
    '-x+y+1/3, y+2/3, z+7/6'
    'x+1/3, x-y+2/3, z+7/6'
_cell_length_a     16.9383(12)
_cell_length_b     16.9383(12)
_cell_length_c     17.6259(13)
_cell_angle_alpha     90
_cell_angle_beta     90
_cell_angle_gamma     120
_cell_volume     4379.5(7)
_cell_formula_units_Z     6
_cell_measurement_reflns_used     ?
_cell_measurement_theta_min     ?
_cell_measurement_theta_max     ?
_cell_measurement_temperature     133(2)
_exptl_crystal_description     block
_exptl_crystal_colour     red
_exptl_crystal_size_max     0.16
_exptl_crystal_size_mid     0.12
_exptl_crystal_size_min     0.1
_exptl_crystal_density_diffrn     1.384
_exptl_crystal_density_meas     ?
_exptl_crystal_density_method     ?
_exptl_crystal_F_000     1902
_exptl_absorpt_coefficient_mu     0.770
_exptl_absorpt_correction_type     numerical
_exptl_absorpt_process_details
;
(X-RED; Stoe & Cie, 2002)
;
_shelx_estimated_absorpt_T_min     ?
_shelx_estimated_absorpt_T_max     ?
_exptl_absorpt_correction_T_min     0.9081
_exptl_absorpt_correction_T_max     0.9389
_exptl_special_details     ?
_diffrn_ambient_temperature     133.15
_diffrn_radiation_type     MoK\a
_diffrn_radiation_wavelength     0.71073
_diffrn_measurement_device_type     'Stoe IPDS II'
_diffrn_measurement_method     '\f scans and \w scans with \k offset'
_diffrn_detector_area_resol_mean     ?
_diffrn_reflns_number     5784
_diffrn_reflns_av_R_equivalents     0.0579
_diffrn_reflns_theta_min     2.405
_diffrn_reflns_theta_max     26.755
_diffrn_reflns_theta_full     25.242
_diffrn_measured_fraction_theta_max     0.997
_diffrn_measured_fraction_theta_full     1.000
_diffrn_reflns_limit_h_min     -18
_diffrn_reflns_limit_h_max     21
_diffrn_reflns_limit_k_min     -21
_diffrn_reflns_limit_k_max     15
_diffrn_reflns_limit_l_min     -18
_diffrn_reflns_limit_l_max     22
loop_
    _refln_index_h
    _refln_index_k
    _refln_index_l
    _refln_F_squared_meas
    2 -1 0 1161.5
    -1 -1 0 1131.62
    1 1 0 1122.18
    0 3 0 1725.51
    -3 0 0 1816.67
    3 0 0 1618.44
    0 -3 0 1549.5
    2 2 0 475.6
    -2 -2 0 490.46
    4 -2 0 564.22
    -5 1 0 3422.15
    -4 -1 0 3331.15
    1 4 0 3059.58
    4 1 0 3191.14
    -1 -4 0 3199.95
    1 -5 0 3203.1
    5 -1 0 3320.77
    -3 -3 0 48.03
    3 3 0 59.67
    6 -3 0 97.6
    -6 0 0 511.67
    0 6 0 459.57
    0 -6 0 358.92
    6 0 0 377.8
    2 5 0 1830.83
    -5 -2 0 2001.21
    -7 2 0 2151.04
    5 2 0 2096.19
    7 -2 0 2130.41
    -2 -5 0 2014.91
    2 -7 0 2086.5
    -4 -4 0 48.38
    8 -4 0 35
    4 4 0 65.63
    -8 1 0 582.33
    1 7 0 546.74
    -7 -1 0 605.07
    1 -8 0 459.56
    8 -1 0 432.98
    -1 -7 0 433.24
    7 1 0 404.98
    3 6 0 3939.21
    -6 -3 0 4228.08
    9 -3 0 4277.31
    3 -9 0 4185.51
    6 3 0 4086.97
    -3 -6 0 4263.17
    -9 0 0 171.57
    0 -9 0 249.45
    9 0 0 209.08
    10 -5 0 3546.35
    5 5 0 3326.88
    -5 -5 0 3401.68
    2 8 0 2491.06
    -8 -2 0 2650.8
    -10 2 0 2864.75
    10 -2 0 2704.27
    8 2 0 2512.38
    2 -10 0 2748.02
    -2 -8 0 2642
    -7 -4 0 1664.56
    11 -7 0 1678.87
    4 7 0 1454.29
    -4 -7 0 1476.1
    4 -11 0 1441.93
    11 -4 0 1419.2
    7 4 0 1445.59
    -10 -1 0 311.99
    -11 1 0 310.28
    -1 -10 0 284.37
    10 1 0 248.41
    1 -11 0 298.54
    11 -1 0 218.93
    -6 -6 0 420.04
    6 6 0 377.27
    12 -6 0 404.2
    -9 -3 0 1087.84
    3 9 0 996.62
    9 3 0 978.94
    -3 -9 0 1057.71
    3 -12 0 1076.65
    12 -3 0 988
    -12 0 0 648.32
    0 -12 0 489.1
    12 0 0 414.74
    -8 -5 0 1981.07
    13 -8 0 1876.43
    5 8 0 1928.93
    -5 -8 0 1907.35
    13 -5 0 1820.31
    8 5 0 1726.19
    5 -13 0 1852.02
    -13 2 0 829.23
    -11 -2 0 791.48
    2 11 0 771.84
    11 2 0 610.25
    13 -2 0 635.36
    2 -13 0 717.74
    -2 -11 0 698.63
    -7 -7 0 2685.17
    14 -7 0 2480.1
    7 -14 0 2567.54
    7 7 0 2433.36
    4 10 0 430.17
    14 -10 0 387.04
    -10 -4 0 376.48
    10 4 0 459.95
    4 -14 0 435.15
    14 -4 0 419.71
    -4 -10 0 533.88
    -13 -1 0 206.67
    -14 1 0 268.21
    -1 -13 0 244.79
    14 -1 0 213.31
    13 1 0 231.81
    1 -14 0 288.87
    -9 -6 0 350.31
    6 9 0 350.56
    15 -9 0 292.46
    -6 -9 0 351.6
    9 6 0 361.91
    15 -6 0 415.49
    6 -15 0 406.62
    3 12 0 1328.39
    -12 -3 0 1368.37
    -3 -12 0 1260.81
    15 -3 0 1058.25
    12 3 0 1004.42
    3 -15 0 1242.18
    -15 0 0 88.33
    0 -15 0 89.93
    15 0 0 106.6
    8 8 0 216
    -8 -8 0 193.27
    8 -16 0 239.9
    16 -8 0 226.45
    5 11 0 382.06
    -11 -5 0 420.88
    16 -11 0 347.3
    -5 -11 0 372.34
    5 -16 0 376.8
    11 5 0 263.72
    16 -5 0 219.95
    -14 -2 0 333.29
    2 -16 0 318.3
    16 -2 0 273.18
    14 2 0 251.07
    -2 -14 0 355.52
    17 -10 0 351.7
    10 -17 0 306.49
    7 10 0 314.18
    -10 -7 0 313.2
    10 7 0 226.89
    7 -17 0 260.86
    -7 -10 0 317.23
    17 -7 0 270.64
    -13 -4 0 37.42
    17 -13 0 16.04
    17 -4 0 19.08
    4 -17 0 40.3
    13 4 0 40.32
    -4 -13 0 -17.89
    -17 1 0 370.48
    -16 -1 0 320.6
    -1 -16 0 377.59
    17 -1 0 266.36
    16 1 0 285.3
    1 -17 0 270.45
    9 -18 0 40.71
    9 9 0 23.89
    -9 -9 0 8.42
    18 -9 0 13.02
    -12 -6 0 388.65
    6 12 0 417.51
    18 -12 0 289.94
    18 -6 0 314.41
    -6 -12 0 424.56
    12 6 0 333.81
    6 -18 0 442.77
    -15 -3 0 307.7
    18 -15 0 223.44
    3 -18 0 290.41
    15 3 0 181.96
    -3 -15 0 302.3
    18 -3 0 245.25
    -18 0 0 351.06
    0 -18 0 406.78
    18 0 0 287.35
    8 11 0 253.04
    19 -11 0 238.43
    -11 -8 0 270.08
    11 -19 0 242.1
    8 -19 0 322.16
    11 8 0 332.07
    -8 -11 0 254.71
    19 -8 0 220.13
    19 -14 0 318.71
    -14 -5 0 324.29
    19 -5 0 350.98
    5 -19 0 345.68
    14 5 0 272.11
    -5 -14 0 394.36
    -17 -2 0 501.54
    2 -19 0 517.81
    -2 -17 0 479.16
    19 -2 0 313.6
    17 2 0 392.78
    10 10 0 -31.7
    -10 -10 0 33.54
    10 -20 0 42.5
    20 -10 0 24.23
    -13 -7 0 101.38
    13 -20 0 138.72
    7 13 0 117.79
    20 -13 0 152.17
    13 7 0 83.79
    20 -7 0 109.12
    -7 -13 0 112.69
    7 -20 0 83.2
    20 -16 0 152.68
    -16 -4 0 172.85
    4 -20 0 192.18
    -4 -16 0 186.86
    20 -4 0 134.99
    16 4 0 145.96
    12 -21 0 156.19
    9 12 0 135.74
    21 -12 0 170.33
    -12 -9 0 152.74
    9 -21 0 206.93
    -9 -12 0 163.25
    21 -9 0 146.4
    12 9 0 163.65
    -1 -2 1 1236.07
    3 -1 1 1367.01
    2 1 1 1336.18
    -3 1 -1 1448.14
    -2 -1 -1 1399.47
    1 2 -1 1305.22
    1 3 1 7161.34
    -3 -1 1 7557.24
    -4 1 1 8067.77
    4 -1 -1 7776.42
    -1 -3 -1 7468.07
    1 -4 -1 7377.8
    3 1 -1 7351.39
    5 -2 1 4646.19
    3 2 1 4230.05
    -2 -3 1 4202.97
    -3 -2 -1 4373.26
    2 3 -1 4282.26
    6 -1 1 520.2
    -1 -5 1 510.13
    1 -6 1 510.71
    5 1 1 508.23
    1 5 -1 429.56
    -6 1 -1 514.01
    -5 -1 -1 500.98
    -4 -2 1 5877.41
    -6 2 1 6196.48
    2 4 1 5540.6
    4 2 -1 5560.76
    2 -6 -1 5730.1
    -2 -4 -1 5608.92
    6 -2 -1 5965.75
    4 3 1 57.21
    -3 -4 1 83.83
    7 -3 1 61.73
    3 4 -1 70.57
    -4 -3 -1 88.19
    7 -4 -1 84.25
    -6 -1 1 233.45
    -7 1 1 242.6
    1 6 1 206.33
    6 1 -1 202.79
    1 -7 -1 215.14
    7 -1 -1 210.19
    -1 -6 -1 202.36
    2 -8 1 163.63
    6 2 1 109.5
    8 -2 1 131.54
    -2 -6 1 111.15
    -8 2 -1 135.54
    2 6 -1 88.55
    -6 -2 -1 77.87
    3 5 1 349.57
    -5 -3 1 375.99
    8 -3 -1 354.12
    3 -8 -1 357.96
    5 3 -1 363.69
    -3 -5 -1 296.02
    8 1 1 792.13
    9 -1 1 794.46
    1 -9 1 743.92
    -1 -8 1 717.27
    -8 -1 -1 863.86
    1 8 -1 790.13
    -9 1 -1 908.77
    -4 -5 1 34.59
    5 4 1 46.61
    9 -4 1 11.35
    -5 -4 -1 34.2
    4 5 -1 -13.55
    9 -5 -1 45.8
    -7 -2 1 461.41
    -9 2 1 543
    2 7 1 474.48
    -2 -7 -1 404.05
    7 2 -1 444.43
    9 -2 -1 468.8
    2 -9 -1 449.03
    7 3 1 408.81
    3 -10 1 431.08
    -3 -7 1 386.83
    10 -3 1 386.43
    3 7 -1 374.44
    -7 -3 -1 442.14
    10 -6 1 177.51
    -6 -4 1 186.26
    4 6 1 164.26
    10 -4 -1 160.93
    6 4 -1 191.06
    4 -10 -1 119.18
    -4 -6 -1 136.7
    -9 -1 1 525.84
    1 9 1 550.9
    -10 1 1 595.58
    -1 -9 -1 493.94
    1 -10 -1 537.49
    10 -1 -1 533.37
    9 1 -1 480.57
    11 -2 1 772.87
    -2 -9 1 913.6
    9 2 1 781.17
    2 -11 1 899.2
    -11 2 -1 958.19
    -9 -2 -1 950.91
    2 9 -1 922.54
    11 -5 1 278.02
    -5 -6 1 354.84
    6 5 1 303.48
    -6 -5 -1 338.53
    11 -6 -1 267.46
    5 6 -1 296.3
    3 8 1 187.25
    -8 -3 1 189.82
    -3 -8 -1 257.99
    8 3 -1 141.93
    3 -11 -1 197.75
    11 -3 -1 182.49
    1 -12 1 213.93
    12 -1 1 166.48
    -1 -11 1 150.78
    11 1 1 112.83
    -11 -1 -1 188.2
    -12 1 -1 166.37
    12 -4 1 618.89
    8 4 1 562.84
    -4 -8 1 643.12
    4 -12 1 673.19
    4 8 -1 618.53
    12 -8 -1 609.76
    -8 -4 -1 665.82
    -7 -5 1 1.93
    12 -7 1 10.11
    5 7 1 116.11
    5 -12 -1 16.51
    -5 -7 -1 24.11
    7 5 -1 67.64
    12 -5 -1 44.28
    -10 -2 1 132.9
    2 10 1 99.47
    -12 2 1 115.33
    12 -2 -1 82.8
    10 2 -1 109.37
    2 -12 -1 120.94
    -2 -10 -1 114.83
    13 -3 1 40.22
    -3 -10 1 27.79
    3 -13 1 12.74
    10 3 1 18.23
    -10 -3 -1 -7.82
    3 10 -1 -3.37
    -6 -7 1 26.68
    6 -13 1 68.95
    7 6 1 124.95
    13 -6 1 100.01
    6 7 -1 76.04
    -7 -6 -1 27.11
    7 -13 -1 61.56
    13 -7 -1 85.29
    4 9 1 258.04
    13 -9 1 280.89
    -9 -4 1 200.69
    -4 -9 -1 298.59
    4 -13 -1 229.89
    13 -4 -1 232.12
    9 4 -1 212.38
    -13 1 1 153.46
    -12 -1 1 127.38
    12 1 -1 116.76
    1 -13 -1 130.36
    13 -1 -1 150.14
    -1 -12 -1 166.38
    -2 -12 1 31.37
    12 2 1 12.67
    14 -2 1 22.14
    2 -14 1 19.9
    -12 -2 -1 10.32
    -14 2 -1 76.85
    9 5 1 809.21
    -5 -9 1 807.95
    14 -5 1 764.55
    5 -14 1 920.85
    14 -9 -1 765.16
    5 9 -1 763.77
    -9 -5 -1 874.39
    14 -8 1 275.38
    6 8 1 332.63
    -8 -6 1 361.26
    14 -6 -1 300.9
    6 -14 -1 320.15
    -6 -8 -1 306.81
    8 6 -1 239.31
    -11 -3 1 28.77
    3 11 1 60.84
    -3 -11 -1 12.54
    11 3 -1 28.35
    14 -3 -1 24.26
    3 -14 -1 56.01
    1 -15 1 97.75
    14 1 1 117.75
    15 -1 1 111.53
    -1 -14 1 101.69
    -15 1 -1 104.75
    -14 -1 -1 158.02
    4 -15 1 518.72
    15 -4 1 474.07
    -4 -11 1 508.29
    11 4 1 393.98
    15 -11 -1 458.64
    4 11 -1 460.51
    -11 -4 -1 464.5
    15 -7 1 32.47
    8 7 1 85.69
    7 -15 1 90.25
    -7 -8 1 7.94
    7 8 -1 54.8
    8 -15 -1 59.84
    15 -8 -1 50.67
    -8 -7 -1 64.85
    -10 -5 1 272.06
    15 -10 1 273.91
    5 10 1 253.88
    15 -5 -1 263.26
    5 -15 -1 272.15
    10 5 -1 272.64
    -5 -10 -1 285.81
    -13 -2 1 174.71
    -15 2 1 140.07
    15 -2 -1 160.38
    -2 -13 -1 121.54
    13 2 -1 131.74
    2 -15 -1 151.64
    16 -3 1 263.58
    13 3 1 301.1
    3 -16 1 326.72
    -3 -13 1 371.27
    -13 -3 -1 352.8
    16 -6 1 232.16
    -6 -10 1 165.97
    6 -16 1 168.55
    10 6 1 158.8
    16 -10 -1 220.07
    -10 -6 -1 211.46
    6 10 -1 224.49
    -9 -7 1 74.81
    7 9 1 7.21
    16 -9 1 96.87
    9 7 -1 56.35
    16 -7 -1 60.16
    -7 -9 -1 78.79
    7 -16 -1 100.41
    16 -12 1 40.4
    4 12 1 48.58
    -12 -4 1 43.65
    16 -4 -1 28.78
    12 4 -1 47.76
    -4 -12 -1 68.53
    4 -16 -1 59.16
    -16 1 1 293.26
    -15 -1 1 244.96
    1 -16 -1 252.25
    16 -1 -1 256.54
    15 1 -1 206.08
    -1 -15 -1 344.95
    2 -17 1 317.57
    -2 -15 1 151.9
    15 2 1 170.33
    17 -2 1 202.89
    -15 -2 -1 274.47
    17 -5 1 93.14
    -5 -12 1 116.48
    12 5 1 21.17
    5 -17 1 90.5
    5 12 -1 50.08
    17 -12 -1 97.57
    -12 -5 -1 76.01
    9 8 1 243.75
    8 -17 1 288.62
    17 -8 1 297.22
    -8 -9 1 313.55
    8 9 -1 304.43
    -9 -8 -1 257.16
    17 -9 -1 269.38
    9 -17 -1 329.34
    6 11 1 -8.02
    -11 -6 1 -1.72
    17 -11 1 26.51
    11 6 -1 60.48
    17 -6 -1 -9.8
    6 -17 -1 -16.55
    -6 -11 -1 52.63
    -14 -3 1 124.85
    14 3 -1 124.48
    17 -3 -1 110.87
    -3 -14 -1 141.78
    3 -17 -1 79.02
    1 -18 1 152.76
    -1 -17 1 131.35
    17 1 1 137.72
    18 -1 1 103.19
    -17 -1 -1 163.65
    18 -4 1 -21.5
    4 -18 1 -4.74
    14 4 1 16.89
    -4 -14 1 73.39
    18 -14 -1 32.68
    -14 -4 -1 66.61
    7 -18 1 94.19
    11 7 1 46.02
    -7 -11 1 25.04
    18 -7 1 -12.64
    18 -11 -1 15.69
    -11 -7 -1 47.6
    11 -18 -1 16.04
    7 11 -1 17.66
    8 10 1 18.1
    -10 -8 1 53.62
    10 -18 1 121.22
    18 -10 1 67.68
    10 8 -1 57.2
    8 -18 -1 47.96
    -8 -10 -1 84.84
    18 -8 -1 69.16
    18 -13 1 99.99
    5 13 1 73.64
    -13 -5 1 109.65
    13 5 -1 101.04
    5 -18 -1 142.51
    18 -5 -1 75.04
    -5 -13 -1 108.61
    -16 -2 1 210.1
    18 -2 -1 242.02
    16 2 -1 239.12
    -2 -16 -1 270.59
    2 -18 -1 241.78
    19 -3 1 46.63
    3 -19 1 113.33
    16 3 1 117.63
    -3 -16 1 74.56
    19 -16 -1 95.97
    -16 -3 -1 93.53
    19 -6 1 143.05
    -6 -13 1 138.86
    13 6 1 98.2
    6 -19 1 83.02
    -13 -6 -1 80.18
    13 -19 -1 94.05
    19 -13 -1 100.51
    10 9 1 95.81
    19 -9 1 85.26
    -9 -10 1 76.78
    9 -19 1 8.57
    19 -10 -1 45.67
    10 -19 -1 42.03
    -10 -9 -1 35.88
    9 10 -1 162.8
    -12 -7 1 87.33
    7 12 1 83.52
    19 -12 1 65.91
    19 -7 -1 121.88
    7 -19 -1 109.33
    -7 -12 -1 79.55
    12 7 -1 54.49
    19 -15 1 234.49
    -15 -4 1 240.49
    19 -4 -1 232.2
    4 -19 -1 307.21
    -4 -15 -1 223.42
    15 4 -1 133.3
    1 -19 -1 76.19
    18 1 -1 29.82
    -5 -15 1 67.44
    15 5 1 70.53
    5 -20 1 79.9
    20 -5 1 49.06
    -15 -5 -1 64.79
    20 -15 -1 46.4
    8 -20 1 61.79
    12 8 1 30.61
    20 -8 1 48
    -8 -12 1 -15.93
    -12 -8 -1 -48.93
    8 12 -1 70.02
    12 -20 -1 66.25
    20 -12 -1 -11.13
    11 -20 1 13.94
    9 11 1 119.29
    -11 -9 1 67.48
    20 -11 1 60.37
    -9 -11 -1 127.63
    20 -9 -1 96.01
    11 9 -1 165.7
    9 -20 -1 110.49
    -14 -6 1 111.32
    20 -14 1 88.75
    6 14 1 84.02
    20 -6 -1 68.34
    14 6 -1 37.49
    -6 -14 -1 70.59
    6 -20 -1 62.88
    7 -21 1 0.07
    14 -21 -1 42.68
    21 -10 1 11.9
    10 -21 1 59.5
    -10 -11 1 39.34
    11 10 1 40.1
    -11 -10 -1 38.1
    11 -21 -1 82.24
    10 11 -1 26.06
    21 -11 -1 34.9
    -13 -8 1 121.49
    21 -13 1 42.93
    13 -21 1 65.82
    8 13 1 59.22
    13 8 -1 71.79
    8 -21 -1 102.55
    21 -8 -1 77.15
    -8 -13 -1 79.77
    -1 0 2 4308.15
    0 1 2 4330.7
    0 -1 -2 4582.43
    2 0 2 9999.99
    -2 0 -2 9711.93
    -2 -1 2 7646.24
    1 2 2 7585
    -1 3 2 7133.76
    3 -1 -2 8068.62
    1 -3 -2 7514.07
    2 1 -2 7650.68
    -1 -2 -2 8059.04
    4 -1 2 5135.3
    3 1 2 4884.83
    -1 -3 2 4723.91
    -4 1 -2 5478.55
    -3 -1 -2 5186.08
    1 3 -2 5106.03
    0 4 2 5624.07
    -4 0 2 6120.71
    4 0 -2 5502.63
    0 -4 -2 5369.65
    5 0 2 3629.76
    0 -5 2 3557.96
    -5 0 -2 3581.15
    -3 -2 2 4085.09
    2 3 2 4007.37
    -2 -3 -2 4011.6
    3 2 -2 3793.92
    5 -2 -2 4049.86
    2 -5 -2 3916.35
    6 -2 2 703.6
    4 2 2 746.16
    -2 -4 2 672.52
    -4 -2 -2 853.36
    2 4 -2 833.27
    -5 -1 2 1914.74
    -1 6 2 1798.13
    1 5 2 1785.41
    -6 1 2 2009.16
    5 1 -2 1806.3
    6 -1 -2 1803.86
    1 -6 -2 1783.67
    -1 -5 -2 1846.06
    6 1 2 4190.19
    7 -1 2 4346.72
    1 -7 2 4385.01
    -1 -6 2 4217.46
    -7 1 -2 4428.46
    -6 -1 -2 4434.29
    -4 -3 2 1154.4
    7 -4 2 1184.44
    3 4 2 1115.64
    7 -3 -2 1045.15
    4 3 -2 1005.21
    -3 -4 -2 1018.52
    3 -7 -2 1035.31
    0 7 2 878.03
    -7 0 2 901.05
    7 0 -2 935.73
    0 -7 -2 959.54
    0 -8 2 1913.93
    8 0 2 1886.77
    -8 0 -2 2123
    8 -3 2 1830.99
    -3 -5 2 1685.1
    5 3 2 1749.43
    8 -5 -2 1887.04
    -5 -3 -2 1838.53
    3 5 -2 1647.14
    2 6 2 1312.04
    -6 -2 2 1393.12
    -8 2 2 1488.64
    6 2 -2 1233.63
    2 -8 -2 1310.19
    8 -2 -2 1352.39
    -2 -6 -2 1309.43
    9 -2 2 874.48
    -2 -7 2 847.97
    2 -9 2 930.93
    7 2 2 850.32
    -9 2 -2 859.34
    2 7 -2 763.27
    -7 -2 -2 843.39
    9 -5 2 911.27
    4 5 2 843.68
    -5 -4 2 839.61
    4 -9 -2 763.52
    9 -4 -2 751.08
    -4 -5 -2 785.42
    5 4 -2 722.41
    1 8 2 503.17
    -9 1 2 647.93
    -8 -1 2 584.4
    8 1 -2 413.02
    -1 -8 -2 440.55
    1 -9 -2 477.79
    9 -1 -2 432.43
    -1 -9 2 55.81
    9 1 2 94.61
    1 -10 2 63.13
    10 -1 2 105.76
    -9 -1 -2 124.55
    -10 1 -2 174.98
    -4 -6 2 2228.61
    10 -4 2 2244.9
    6 4 2 2117.73
    4 6 -2 2154.78
    10 -6 -2 2334.42
    -6 -4 -2 2324.08
    -7 -3 2 666.71
    3 7 2 616.08
    7 3 -2 656
    3 -10 -2 703.67
    -3 -7 -2 727.09
    10 -3 -2 694.53
    0 10 2 1905.35
    -10 0 2 2225.41
    0 -10 -2 1894.86
    10 0 -2 1853.75
    11 0 2 3048.36
    0 -11 2 3022.82
    -11 0 -2 3480.54
    8 3 2 442.12
    11 -3 2 441.23
    3 -11 2 479.39
    -3 -8 2 462.21
    3 8 -2 420.66
    -8 -3 -2 476.13
    11 -6 2 1887.07
    5 6 2 1688.75
    -6 -5 2 1789.61
    6 5 -2 1778.43
    11 -5 -2 1839.02
    5 -11 -2 1887.02
    -5 -6 -2 1988.98
    2 9 2 425.76
    -11 2 2 469.91
    -9 -2 2 434.07
    2 -11 -2 414.58
    11 -2 -2 459.04
    9 2 -2 413.57
    -2 -9 -2 404.98
    -2 -10 2 227.08
    10 2 2 200.79
    2 -12 2 251.89
    12 -2 2 226.46
    -12 2 -2 233.42
    -10 -2 -2 238.3
    12 -5 2 2662.09
    7 5 2 2794.93
    -5 -7 2 2877.85
    -7 -5 -2 2887.85
    12 -7 -2 2807.16
    5 7 -2 2606.8
    4 8 2 2210.4
    12 -8 2 2417.7
    -8 -4 2 2332.93
    4 -12 -2 2284.2
    12 -4 -2 2206.33
    -4 -8 -2 2304.46
    8 4 -2 2081.88
    1 11 2 382.59
    -11 -1 2 420.64
    -12 1 2 434.85
    12 -1 -2 381.89
    1 -12 -2 509.32
    -1 -11 -2 455.59
    11 1 -2 462.12
    -1 -12 2 172.3
    12 1 2 111.37
    1 -13 2 91.58
    13 -1 2 101.31
    -13 1 -2 132.71
    -12 -1 -2 101.97
    -4 -9 2 683.79
    13 -4 2 589.8
    4 -13 2 616.8
    9 4 2 616.17
    -9 -4 -2 789.87
    13 -9 -2 703.4
    4 9 -2 758.63
    -7 -6 2 969.79
    6 7 2 888.51
    13 -7 2 891.58
    -6 -7 -2 916.87
    6 -13 -2 926.19
    7 6 -2 851.46
    13 -6 -2 862.81
    -10 -3 2 1309.76
    3 10 2 1237.91
    -3 -10 -2 1243.71
    13 -3 -2 984.51
    10 3 -2 998.92
    3 -13 -2 1074.43
    -13 0 2 2120.2
    13 0 -2 1610.31
    0 -13 -2 1905.42
    0 -14 2 432.38
    14 0 2 385.76
    -14 0 -2 575.27
    14 -3 2 260.35
    11 3 2 196.32
    3 -14 2 266.29
    -3 -11 2 315.36
    -11 -3 -2 209.47
    6 -14 2 257.75
    14 -6 2 165.5
    8 6 2 204.93
    -6 -8 2 246.29
    14 -8 -2 221.6
    -8 -6 -2 292.18
    8 -14 -2 220.7
    6 8 -2 200.86
    5 9 2 1440.72
    14 -9 2 1546.6
    -9 -5 2 1558.54
    14 -5 -2 1256.56
    5 -14 -2 1427.25
    -5 -9 -2 1534.39
    9 5 -2 1407.8
    -14 2 2 546.15
    -12 -2 2 477.27
    2 12 2 506.45
    14 -2 -2 349
    12 2 -2 394.55
    -2 -12 -2 422.86
    2 -14 -2 453.43
    13 2 2 159.94
    2 -15 2 185.4
    15 -2 2 139
    -2 -13 2 116.01
    -13 -2 -2 243.31
    10 5 2 688.71
    5 -15 2 734.29
    -5 -10 2 788.59
    15 -5 2 696.73
    5 10 -2 714.73
    15 -10 -2 689.49
    -10 -5 -2 796.6
    15 -8 2 49.94
    -8 -7 2 -13.1
    7 8 2 63.37
    7 -15 -2 36.5
    15 -7 -2 57.27
    -7 -8 -2 15.94
    8 7 -2 65.33
    4 11 2 195.18
    15 -11 2 211.53
    -11 -4 2 209.31
    -4 -11 -2 215.33
    11 4 -2 118.54
    4 -15 -2 200.88
    15 -4 -2 152.54
    -14 -1 2 762.09
    -15 1 2 717.55
    14 1 -2 546.9
    -1 -14 -2 742.14
    15 -1 -2 584.23
    1 -15 -2 690.91
    -1 -15 2 656.1
    15 1 2 571.97
    1 -16 2 582.4
    16 -1 2 548.96
    -16 1 -2 592.63
    -15 -1 -2 595.32
    12 4 2 759.06
    -4 -12 2 953.99
    4 -16 2 896.53
    16 -4 2 765.74
    16 -12 -2 800.91
    -12 -4 -2 848.54
    -7 -9 2 1028.26
    7 -16 2 1011.1
    16 -7 2 857.07
    9 7 2 744.7
    9 -16 -2 1022.99
    7 9 -2 975.56
    16 -9 -2 927.73
    -9 -7 -2 1052.35
    -10 -6 2 261.83
    16 -10 2 268.65
    6 10 2 250.84
    -6 -10 -2 241.34
    10 6 -2 231.57
    16 -6 -2 259.74
    6 -16 -2 262.8
    -13 -3 2 99.3
    3 13 2 108.86
    13 3 -2 131.94
    16 -3 -2 127.81
    -3 -13 -2 180.34
    3 -16 -2 158.57
    -16 0 2 62.74
    16 0 -2 56
    0 -16 -2 70.64
    0 -17 2 933.04
    17 0 2 736.65
    -17 0 -2 851.19
    14 3 2 114.99
    -3 -14 2 150.02
    17 -3 2 119.25
    3 -17 2 193.73
    -14 -3 -2 88.18
    17 -14 -2 159.94
    17 -6 2 255.19
    11 6 2 251.39
    -6 -11 2 316.45
    6 -17 2 306.69
    17 -11 -2 261.49
    11 -17 -2 225.86
    -11 -6 -2 248.65
    6 11 -2 233.24
    -9 -8 2 378.29
    9 -17 2 354.74
    8 9 2 236.2
    17 -9 2 331.82
    9 8 -2 368.67
    17 -8 -2 346
    -8 -9 -2 404.26
    8 -17 -2 352.17
    -12 -5 2 9.75
    17 -12 2 41.95
    5 12 2 7.72
    5 -17 -2 30.56
    -5 -12 -2 73.46
    17 -5 -2 34.24
    12 5 -2 48.28
    -15 -2 2 64.19
    2 -17 -2 29.91
    17 -2 -2 19.59
    -2 -15 -2 33.89
    15 2 -2 27.58
    16 2 2 252.22
    -2 -16 2 304.19
    2 -18 2 215.18
    18 -2 2 230.31
    -16 -2 -2 201.76
    5 -18 2 449.28
    -5 -13 2 435.88
    13 5 2 345.23
    18 -5 2 413.77
    18 -13 -2 455.08
    -13 -5 -2 480.06
    -8 -10 2 121.36
    8 -18 2 135.37
    18 -8 2 76.65
    10 8 2 130.96
    8 10 -2 83.91
    -10 -8 -2 70.61
    18 -10 -2 62.8
    10 -18 -2 50.41
    18 -11 2 180.42
    -11 -7 2 261.86
    7 11 2 176.77
    11 7 -2 125.7
    7 -18 -2 113.36
    18 -7 -2 133.13
    -7 -11 -2 144.33
    4 14 2 149.13
    -14 -4 2 253.17
    18 -14 2 231.18
    -4 -14 -2 213.47
    18 -4 -2 190.51
    4 -18 -2 207.49
    14 4 -2 189.97
    -18 1 2 405.43
    -17 -1 2 444.39
    1 -18 -2 501.85
    -1 -17 -2 455.95
    18 -1 -2 306.32
    17 1 -2 338.09
    15 4 2 114.01
    -4 -15 2 179.29
    19 -4 2 95.42
    4 -19 2 142.12
    19 -15 -2 64.42
    -15 -4 -2 88.47
    7 -19 2 271.49
    12 7 2 237.26
    19 -7 2 180.38
    -7 -12 2 247.03
    12 -19 -2 212.04
    19 -12 -2 180.64
    -12 -7 -2 230.03
    7 12 -2 116.52
    10 -19 2 259.66
    19 -10 2 208.16
    9 10 2 168.52
    -10 -9 2 204.06
    10 9 -2 155.41
    19 -9 -2 157.8
    -9 -10 -2 136
    9 -19 -2 110.15
    19 -13 2 74.47
    -13 -6 2 78.85
    6 13 2 59.48
    -6 -13 -2 125.04
    19 -6 -2 113.67
    13 6 -2 46.45
    6 -19 -2 60.09
    -16 -3 2 206.39
    19 -16 2 159.57
    16 3 -2 124.51
    -3 -16 -2 188.15
    3 -19 -2 149.8
    19 -3 -2 165.17
    20 -6 2 300.11
    -6 -14 2 373.64
    6 -20 2 359.59
    14 6 2 310.82
    -14 -6 -2 408.15
    14 -20 -2 289.92
    20 -14 -2 371.14
    9 -20 2 71.05
    -9 -11 2 153.32
    11 9 2 98.61
    20 -9 2 154.77
    20 -11 -2 145.95
    11 -20 -2 96.79
    -11 -9 -2 155.22
    9 11 -2 110.22
    12 -20 2 187.4
    -12 -8 2 191.8
    20 -12 2 181.23
    8 12 2 183.39
    12 8 -2 181.51
    20 -8 -2 183.7
    8 -20 -2 198.1
    -8 -12 -2 225.31
    20 -15 2 90.09
    -15 -5 2 124.67
    15 5 -2 111.64
    5 -20 -2 136.11
    20 -5 -2 93.63
    -5 -15 -2 117.49
    -8 -13 2 408.4
    8 -21 2 395.37
    13 8 2 344.47
    21 -8 2 283.09
    13 -21 -2 399.46
    -13 -8 -2 438.37
    21 -13 -2 351.3
    10 11 2 322.88
    21 -11 2 264.82
    11 -21 2 293.34
    -11 -10 2 328.05
    11 10 -2 260.91
    21 -10 -2 325.91
    -10 -11 -2 338.17
    10 -21 -2 280.3
    -1 2 3 4582.72
    1 1 3 4774.32
    1 -2 -3 4740.23
    -1 -1 -3 4907.49
    2 2 3 6285.21
    -2 -2 3 6394.97
    4 -2 3 6912.95
    2 -4 -3 6104.45
    2 2 -3 6330.5
    4 -2 -3 6654.36
    -2 -2 -3 6639.06
    5 -1 3 4240.48
    4 1 3 4186.33
    -1 -4 3 4058.68
    -5 1 -3 4371.88
    -4 -1 -3 4244.3
    -4 -1 3 3776.16
    -5 1 3 3931.89
    1 4 3 3459.41
    -1 5 3 3554.63
    -1 -4 -3 3547.58
    5 -1 -3 3499.86
    1 -5 -3 3540.1
    4 1 -3 3374.74
    6 -3 3 1261.14
    3 3 3 1145.51
    -3 -3 3 1191.44
    3 -6 -3 1146.65
    -3 -3 -3 1137.83
    3 3 -3 1145.46
    6 -3 -3 1181.89
    -2 -5 3 804.87
    7 -2 3 893.96
    5 2 3 808.49
    2 5 -3 840.47
    -5 -2 -3 900.39
    -5 -2 3 5.2
    2 5 3 1.94
    -7 2 3 60.11
    5 2 -3 25.83
    7 -2 -3 37.87
    2 -7 -3 27.25
    -2 -5 -3 33.62
    8 -1 3 10
    7 1 3 43.6
    -1 -7 3 25.85
    1 -8 3 1.51
    -8 1 -3 40.02
    -7 -1 -3 45.54
    4 4 3 868.94
    -4 -4 3 890.92
    8 -4 3 988.75
    4 4 -3 876.16
    4 -8 -3 871.31
    8 -4 -3 899.63
    -4 -4 -3 937.25
    -8 1 3 1548.14
    1 7 3 1405.13
    -7 -1 3 1535.83
    -1 8 3 1359.31
    8 -1 -3 1387.52
    7 1 -3 1365.45
    1 -8 -3 1396.48
    -1 -7 -3 1377.45
    6 3 3 953.98
    -3 -6 3 1006.97
    9 -3 3 960.5
    -6 -3 -3 955.38
    3 6 -3 889.3
    9 -6 -3 1023.97
    3 6 3 4360.68
    -6 -3 3 4542.9
    9 -3 -3 4418.92
    -3 -6 -3 4424.28
    6 3 -3 4168.12
    3 -9 -3 4380.99
    10 -2 3 369.26
    8 2 3 402.33
    2 -10 3 429.37
    -2 -8 3 389.29
    -10 2 -3 439.54
    -8 -2 -3 464.69
    5 5 3 420.12
    -5 -5 3 415.43
    10 -5 3 468.52
    -5 -5 -3 401.75
    5 -10 -3 416.08
    5 5 -3 404.2
    10 -5 -3 448.99
    -10 2 3 1487.06
    -8 -2 3 1471.43
    2 8 3 1427.05
    8 2 -3 1293.64
    -2 -8 -3 1380.35
    2 -10 -3 1313.09
    10 -2 -3 1338.43
    10 1 3 158.47
    -1 -10 3 173.79
    11 -1 3 151.56
    1 -11 3 199.55
    -11 1 -3 178.61
    -10 -1 -3 190.41
    -4 -7 3 31.64
    11 -4 3 47.24
    7 4 3 32.17
    11 -7 -3 8.88
    4 7 -3 25.55
    -7 -4 -3 -3.06
    11 -7 3 169.35
    4 7 3 146.33
    -7 -4 3 149.02
    7 4 -3 89.05
    11 -4 -3 87.55
    4 -11 -3 120.66
    -4 -7 -3 186.02
    1 10 3 837.54
    -10 -1 3 883.02
    -11 1 3 853.9
    -1 -10 -3 832.03
    11 -1 -3 683.98
    10 1 -3 727.36
    1 -11 -3 736.26
    9 3 3 458.99
    3 -12 3 472.15
    12 -3 3 422.25
    -3 -9 3 379.78
    -9 -3 -3 484.6
    -6 -6 3 106.39
    12 -6 3 34.24
    6 6 3 62.51
    -6 -6 -3 71.11
    6 -12 -3 80.21
    12 -6 -3 98.59
    6 6 -3 126.43
    3 9 3 16.27
    -9 -3 3 21.84
    3 -12 -3 33.22
    -3 -9 -3 42.69
    12 -3 -3 8.68
    9 3 -3 16.67
    -2 -11 3 764.81
    11 2 3 747.8
    2 -13 3 846.64
    13 -2 3 801.48
    -13 2 -3 868.09
    -11 -2 -3 827.25
    8 5 3 185.65
    13 -5 3 145.57
    -5 -8 3 166.5
    5 -13 3 112.65
    5 8 -3 115.31
    13 -8 -3 174.72
    8 -13 -3 166
    -8 -5 -3 214.56
    -8 -5 3 403.91
    13 -8 3 418.25
    5 8 3 387.63
    8 5 -3 374.53
    13 -5 -3 370.32
    5 -13 -3 421.62
    -5 -8 -3 448.39
    -13 2 3 194.04
    2 11 3 171.11
    -11 -2 3 173.77
    2 -13 -3 216.33
    -2 -11 -3 197.17
    11 2 -3 130.53
    13 -2 -3 191.38
    13 1 3 109.38
    -1 -13 3 51
    14 -1 3 144.66
    1 -14 3 99.55
    -14 1 -3 152.25
    -13 -1 -3 125.81
    14 -4 3 912.42
    -4 -10 3 988.13
    4 -14 3 944.6
    10 4 3 923.51
    14 -10 -3 961.95
    -10 -4 -3 986.58
    -7 -7 3 69.12
    14 -7 3 77.27
    7 7 3 53.9
    7 7 -3 67.09
    -7 -7 -3 85.41
    14 -7 -3 57.78
    7 -14 -3 115.69
    -10 -4 3 36.9
    4 10 3 23.69
    14 -10 3 62.68
    -4 -10 -3 89.4
    14 -4 -3 39.05
    10 4 -3 20.47
    4 -14 -3 47.39
    -13 -1 3 89.5
    -14 1 3 64.71
    1 -14 -3 45.91
    -1 -13 -3 141.5
    13 1 -3 83.22
    14 -1 -3 26.56
    -3 -12 3 181.1
    12 3 3 222.55
    3 -15 3 245.17
    15 -3 3 154.46
    15 -12 -3 199.45
    -12 -3 -3 231.78
    6 -15 3 263.53
    15 -6 3 267.38
    -6 -9 3 263.43
    9 6 3 265.91
    15 -9 -3 293.61
    -9 -6 -3 311.29
    9 -15 -3 278.64
    6 9 -3 259.47
    15 -9 3 475.53
    -9 -6 3 480.06
    6 9 3 452.7
    15 -6 -3 423.49
    6 -15 -3 533.03
    9 6 -3 446.09
    -6 -9 -3 491.99
    3 12 3 812.91
    -12 -3 3 812.45
    3 -15 -3 805.87
    -3 -12 -3 851.48
    15 -3 -3 708.08
    12 3 -3 669.31
    -2 -14 3 280.43
    14 2 3 265.68
    16 -2 3 274.41
    2 -16 3 335.34
    -14 -2 -3 282.64
    11 5 3 188.77
    16 -5 3 216.55
    5 -16 3 266.96
    -5 -11 3 174.48
    -11 -5 -3 249.48
    16 -11 -3 208.95
    11 -16 -3 220.58
    -8 -8 3 324.76
    8 8 3 203.99
    16 -8 3 293.42
    8 -16 -3 315.04
    16 -8 -3 273.28
    8 8 -3 294.82
    -8 -8 -3 317.45
    -11 -5 3 145.16
    16 -11 3 130.74
    5 11 3 114.22
    -5 -11 -3 110.77
    16 -5 -3 106.76
    11 5 -3 94.4
    5 -16 -3 158.88
    -14 -2 3 58.02
    -16 2 3 21.19
    14 2 -3 40.75
    16 -2 -3 70.7
    2 -16 -3 60.77
    -2 -14 -3 54.45
    -1 -16 3 195.28
    16 1 3 214.07
    17 -1 3 232.57
    1 -17 3 278.4
    -16 -1 -3 289.03
    -4 -13 3 501.7
    13 4 3 371.45
    4 -17 3 528.91
    17 -4 3 374.73
    17 -13 -3 455.88
    -13 -4 -3 419.28
    -7 -10 3 51.99
    17 -7 3 45.06
    7 -17 3 45.63
    10 7 3 24.08
    7 10 -3 42.25
    10 -17 -3 -34.63
    -10 -7 -3 17.11
    17 -10 -3 22.83
    7 10 3 110.94
    17 -10 3 150.91
    -10 -7 3 147.25
    17 -7 -3 108.37
    10 7 -3 158.22
    -7 -10 -3 150.59
    7 -17 -3 149.77
    17 -13 3 135.33
    4 13 3 166.53
    -13 -4 3 124.07
    13 4 -3 102.68
    17 -4 -3 78.54
    -4 -13 -3 105.46
    4 -17 -3 148.05
    -17 1 3 137.17
    -16 -1 3 141.06
    17 -1 -3 113.77
    16 1 -3 186.74
    1 -17 -3 167.06
    -1 -16 -3 106.43
    3 -18 3 38.62
    15 3 3 14.79
    -3 -15 3 96.88
    18 -3 3 29.41
    18 -15 -3 66.07
    -15 -3 -3 57.46
    -6 -12 3 98.36
    12 6 3 62.61
    6 -18 3 58.56
    18 -6 3 -20.95
    18 -12 -3 32.89
    -12 -6 -3 60.44
    12 -18 -3 27.06
    -9 -9 3 102.9
    9 9 3 103
    18 -9 3 103.91
    9 -18 3 78.8
    9 -18 -3 57.56
    -9 -9 -3 27.15
    9 9 -3 41.81
    18 -9 -3 50.85
    -12 -6 3 55.29
    18 -12 3 57.11
    6 12 3 96.1
    -6 -12 -3 57.18
    6 -18 -3 64.99
    12 6 -3 55.68
    18 -6 -3 15.67
    -15 -3 3 22.34
    18 -15 3 62.52
    3 -18 -3 22.08
    15 3 -3 44.75
    18 -3 -3 44.99
    -3 -15 -3 92.14
    -2 -17 3 -11.2
    19 -2 3 37.24
    2 -19 3 26.73
    17 2 3 -4.7
    -17 -2 -3 30.82
    19 -17 -3 -10.26
    19 -5 3 38.27
    -5 -14 3 86.68
    5 -19 3 103
    14 5 3 31.09
    -14 -5 -3 84.39
    19 -14 -3 99.02
    14 -19 -3 85.24
    19 -8 3 91.84
    8 -19 3 35.75
    11 8 3 169.84
    -8 -11 3 88.91
    19 -11 -3 129.92
    -11 -8 -3 128.29
    11 -19 -3 105.69
    8 11 -3 169.57
    -11 -8 3 53.02
    19 -11 3 18.37
    8 11 3 43.99
    11 8 -3 46.91
    19 -8 -3 31.67
    8 -19 -3 52.31
    -8 -11 -3 43
    5 14 3 11.3
    19 -14 3 36.19
    -14 -5 3 30.01
    -5 -14 -3 46.61
    19 -5 -3 37.4
    5 -19 -3 41.63
    14 5 -3 159.87
    -17 -2 3 42.22
    -2 -17 -3 84.83
    19 -2 -3 65.43
    17 2 -3 39.52
    2 -19 -3 26.16
    -4 -16 3 185.15
    20 -4 3 72.26
    4 -20 3 133.57
    20 -16 -3 90.69
    -16 -4 -3 50.61
    -7 -13 3 46.92
    7 -20 3 91.58
    20 -7 3 -15.87
    13 7 3 -0.79
    13 -20 -3 34
    20 -13 -3 27.43
    -13 -7 -3 59.44
    20 -10 3 137.53
    10 -20 3 118.16
    10 10 3 133.17
    -10 -10 3 139.72
    10 10 -3 86.75
    10 -20 -3 159.59
    -10 -10 -3 127.02
    20 -10 -3 129.73
    7 13 3 36.86
    20 -13 3 25.97
    -13 -7 3 7.36
    20 -7 -3 23.79
    13 7 -3 70.3
    -7 -13 -3 51.9
    7 -20 -3 51.33
    -16 -4 3 171.89
    20 -16 3 199.32
    4 -20 -3 123.36
    20 -4 -3 117.39
    -4 -16 -3 138.41
    16 4 -3 105.94
    -9 -12 3 192.05
    21 -9 3 122.21
    9 -21 3 193.83
    12 9 3 137.42
    9 12 -3 130.39
    21 -12 -3 138.67
    12 -21 -3 117.33
    -12 -9 -3 133.35
    -12 -9 3 -21.04
    12 -21 3 46.03
    9 12 3 33.12
    21 -12 3 -26.61
    21 -9 -3 39.6
    -9 -12 -3 49.81
    9 -21 -3 79.35
    12 9 -3 8.79
    -1 1 4 98.21
    1 0 4 113.57
    0 2 4 5523.32
    -2 0 4 5446.2
    0 -2 -4 5968.05
    -2 3 4 4616.24
    3 -1 4 5034.48
    2 1 4 4774.17
    2 -3 -4 4309.86
    -2 -1 -4 4634.26
    4 0 4 5909.51
    -4 0 -4 6082.29
    1 3 4 1845.48
    -4 1 4 2020.73
    -1 4 4 1688.94
    -3 -1 4 1830.06
    1 -4 -4 2049.44
    3 1 -4 2033.76
    -1 -3 -4 2157.4
    4 -1 -4 1974.2
    3 2 4 4327.3
    -2 -3 4 4234.87
    5 -2 4 4737.74
    -3 -2 -4 4556.66
    5 -3 -4 4447.89
    3 -5 -4 4294.18
    0 5 4 1922.27
    -5 0 4 2090.06
    0 -5 -4 1924.8
    5 0 -4 1858.44
    -1 -5 4 5338.15
    6 -1 4 5519.91
    5 1 4 5368.2
    -5 -1 -4 5723.94
    -6 1 -4 5922.69
    2 4 4 456.31
    -2 6 4 440.51
    -6 2 4 474.32
    -4 -2 4 460.58
    6 -2 -4 353.81
    -2 -4 -4 374.58
    4 2 -4 341.33
    2 -6 -4 328.35
    7 0 4 4780.6
    0 -7 4 4689.25
    -7 0 -4 4910.64
    4 3 4 1361.59
    -3 -4 4 1349.5
    7 -3 4 1480.06
    -4 -3 -4 1460.17
    4 -7 -4 1288.53
    7 -4 -4 1391.81
    3 4 -4 1386.76
    -6 -1 4 410.41
    -1 7 4 356.06
    1 6 4 374.12
    -7 1 4 448.49
    1 -7 -4 419.12
    -1 -6 -4 434.39
    7 -1 -4 396.38
    6 1 -4 415.02
    6 2 4 4594.09
    8 -2 4 4671.74
    -2 -6 4 4418.38
    -6 -2 -4 4924.25
    3 5 4 2732.83
    -5 -3 4 2831.01
    8 -3 -4 2540.92
    -3 -5 -4 2661.26
    5 3 -4 2453.09
    3 -8 -4 2522.28
    0 8 4 516.91
    -8 0 4 603.25
    8 0 -4 519.4
    0 -8 -4 540.74
    9 -1 4 1384.8
    8 1 4 1350.36
    1 -9 4 1354.98
    -1 -8 4 1290.11
    -8 -1 -4 1501.99
    -9 1 -4 1505.63
    9 -4 4 990.44
    -4 -5 4 933.15
    5 4 4 894.6
    -5 -4 -4 1104.61
    9 -5 -4 1073
    5 -9 -4 1092.33
    4 5 -4 998.66
    -9 2 4 75.63
    -7 -2 4 87.26
    2 7 4 73.5
    9 -2 -4 97.96
    -2 -7 -4 89.67
    7 2 -4 103.87
    2 -9 -4 97.27
    0 -10 4 1007.29
    10 0 4 1015.32
    -10 0 -4 1020.96
    10 -3 4 229.97
    -3 -7 4 288.69
    7 3 4 190.48
    -7 -3 -4 337.05
    10 -7 -4 304.88
    10 -6 4 876.81
    -6 -4 4 838.91
    4 6 4 753.27
    10 -4 -4 681.35
    6 4 -4 680.73
    -4 -6 -4 771.27
    4 -10 -4 701.11
    1 9 4 452.72
    -10 1 4 526.22
    -9 -1 4 471.78
    -1 10 4 509.72
    9 1 -4 426.49
    1 -10 -4 460.22
    -1 -9 -4 448.81
    10 -1 -4 417.14
    11 -2 4 435.75
    9 2 4 426.13
    2 -11 4 491.15
    -2 -9 4 468.26
    -9 -2 -4 483.47
    -11 2 -4 477.33
    6 5 4 655.42
    -5 -6 4 683.75
    11 -5 4 666.42
    -6 -5 -4 716.49
    5 6 -4 617.44
    11 -6 -4 652.64
    6 -11 -4 654.5
    3 8 4 1181.18
    -8 -3 4 1267.19
    11 -3 -4 1083.38
    -3 -8 -4 1245.7
    8 3 -4 1210.05
    3 -11 -4 1171.52
    -11 0 4 4241.34
    0 11 4 3877.75
    11 0 -4 3529.93
    0 -11 -4 3911.28
    11 1 4 32.32
    12 -1 4 8.96
    1 -12 4 39.87
    -1 -11 4 36.06
    -12 1 -4 43.18
    -11 -1 -4 55.19
    -4 -8 4 286.6
    8 4 4 243.58
    4 -12 4 309.62
    12 -4 4 300.75
    12 -8 -4 236.79
    -8 -4 -4 239.33
    4 8 -4 220.74
    8 -12 -4 237.83
    12 -7 4 1385.45
    -7 -5 4 1370.33
    5 7 4 1353.39
    12 -5 -4 1312.8
    7 5 -4 1392.39
    -5 -7 -4 1533.85
    5 -12 -4 1333.77
    -12 2 4 437.52
    2 10 4 403.61
    -10 -2 4 446.9
    10 2 -4 343.32
    2 -12 -4 391.12
    -2 -10 -4 394.45
    12 -2 -4 312.23
    0 -13 4 950.89
    13 0 4 810.45
    -13 0 -4 829.84
    13 -3 4 288.6
    10 3 4 294.46
    3 -13 4 383.95
    -3 -10 4 340.36
    13 -10 -4 361.06
    -10 -3 -4 378.45
    7 6 4 536.8
    -6 -7 4 552.27
    13 -6 4 480.44
    -7 -6 -4 616.59
    13 -7 -4 534.03
    7 -13 -4 655.64
    6 7 -4 582.85
    13 -9 4 651.09
    4 9 4 642.56
    -9 -4 4 651.55
    -4 -9 -4 693.81
    9 4 -4 605.31
    13 -4 -4 587.9
    4 -13 -4 654.57
    -12 -1 4 1208.58
    -13 1 4 1237.89
    1 12 4 1075.4
    12 1 -4 948.98
    13 -1 -4 970.89
    -1 -12 -4 1196.32
    1 -13 -4 1193.82
    12 2 4 49.25
    -2 -12 4 7.98
    2 -14 4 37.78
    14 -2 4 -22.42
    -12 -2 -4 -11.26
    9 5 4 539.28
    5 -14 4 580.09
    14 -5 4 487.71
    -5 -9 4 599.16
    -9 -5 -4 542.53
    14 -9 -4 516.55
    5 9 -4 487.99
    9 -14 -4 459.91
    14 -8 4 161.53
    -8 -6 4 163.23
    6 8 4 152.56
    14 -6 -4 200.64
    8 6 -4 228.38
    -6 -8 -4 207.25
    6 -14 -4 251.06
    3 11 4 193.82
    -11 -3 4 155.05
    14 -3 -4 164.76
    -3 -11 -4 230.01
    11 3 -4 149.27
    3 -14 -4 223.34
    -14 0 4 520.2
    14 0 -4 377.59
    0 -14 -4 422.5
    -1 -14 4 595.18
    14 1 4 461.55
    15 -1 4 566.78
    1 -15 4 640.51
    -14 -1 -4 628.59
    -15 1 -4 574.29
    11 4 4 286.29
    15 -4 4 294.05
    4 -15 4 360.84
    -4 -11 4 349.51
    15 -11 -4 287.18
    -11 -4 -4 357.89
    -7 -8 4 311.65
    8 7 4 245.88
    15 -7 4 306.98
    -8 -7 -4 332.51
    8 -15 -4 329.57
    15 -8 -4 322.98
    7 8 -4 271.96
    15 -10 4 406.15
    -10 -5 4 400.41
    5 10 4 376.12
    -5 -10 -4 328.31
    15 -5 -4 340.09
    10 5 -4 352.96
    5 -15 -4 329.51
    2 13 4 231.16
    -15 2 4 277.52
    -13 -2 4 234.08
    2 -15 -4 261.54
    13 2 -4 204.91
    15 -2 -4 221.84
    -2 -13 -4 255.2
    16 0 4 258.39
    0 -16 4 336.01
    -16 0 -4 235.49
    13 3 4 260.33
    -3 -13 4 283.68
    3 -16 4 336.38
    16 -3 4 272.72
    -13 -3 -4 293.74
    16 -13 -4 247.17
    10 6 4 323.36
    16 -6 4 339.96
    -6 -10 4 383.63
    6 -16 4 413.22
    10 -16 -4 388.41
    -10 -6 -4 344.02
    16 -10 -4 325.92
    6 10 -4 363.63
    16 -9 4 333.32
    -9 -7 4 324.54
    7 9 4 340.19
    9 7 -4 280.26
    7 -16 -4 344.41
    -7 -9 -4 340.51
    16 -7 -4 275.45
    -12 -4 4 167.94
    16 -12 4 123.26
    4 12 4 198.35
    -4 -12 -4 204.78
    16 -4 -4 134.48
    12 4 -4 172.08
    4 -16 -4 184.05
    -16 1 4 447.33
    -15 -1 4 451.06
    1 -16 -4 411.5
    -1 -15 -4 389.52
    16 -1 -4 318.48
    15 1 -4 309.55
    -2 -15 4 55.59
    15 2 4 86.24
    17 -2 4 14.11
    2 -17 4 83.64
    -15 -2 -4 6.7
    -5 -12 4 382.69
    17 -5 4 378.32
    5 -17 4 356.49
    12 5 4 334.7
    17 -12 -4 386.86
    -12 -5 -4 477.82
    12 -17 -4 429.99
    17 -8 4 598.43
    8 -17 4 572.19
    -8 -9 4 628.73
    9 8 4 614.18
    -9 -8 -4 651.39
    9 -17 -4 626.94
    17 -9 -4 574.94
    8 9 -4 631.87
    17 -11 4 111.43
    -11 -6 4 180.19
    6 11 4 109.9
    11 6 -4 138.08
    17 -6 -4 103.78
    6 -17 -4 125.03
    -6 -11 -4 159.02
    3 14 4 117.71
    -14 -3 4 133.46
    -3 -14 -4 146.97
    14 3 -4 172.43
    17 -3 -4 156.81
    3 -17 -4 202.9
    -17 0 4 42.22
    0 -17 -4 92.35
    17 0 -4 30.22
    1 -18 4 128.84
    -1 -17 4 171.73
    17 1 4 88.05
    18 -1 4 136.81
    -17 -1 -4 166.94
    14 4 4 1050.26
    -4 -14 4 1348.21
    18 -4 4 1333.54
    4 -18 4 1389.61
    -14 -4 -4 1307.08
    14 -18 -4 1336.66
    18 -14 -4 1269.83
    -7 -11 4 262.62
    18 -7 4 224.08
    7 -18 4 265.71
    11 7 4 200.66
    -11 -7 -4 283.31
    18 -11 -4 244.34
    11 -18 -4 252.19
    18 -10 4 182.13
    8 10 4 203
    -10 -8 4 237.06
    8 -18 -4 234.5
    10 8 -4 105.57
    -8 -10 -4 194.41
    18 -8 -4 182.66
    18 -13 4 151.03
    -13 -5 4 75.47
    5 13 4 79.04
    13 5 -4 58.94
    18 -5 -4 -0.41
    -5 -13 -4 113.83
    5 -18 -4 13.14
    -16 -2 4 209.56
    2 -18 -4 223.42
    -2 -16 -4 304.79
    18 -2 -4 216.9
    16 2 -4 205.37
    -3 -16 4 244.16
    19 -3 4 158.51
    16 3 4 240.94
    3 -19 4 287.96
    -16 -3 -4 268.59
    19 -16 -4 242.7
    -6 -13 4 342.16
    6 -19 4 449.97
    13 6 4 304.23
    19 -6 4 396.18
    -13 -6 -4 415.2
    13 -19 -4 438.15
    19 -13 -4 425.86
    10 9 4 347.37
    19 -9 4 387.57
    9 -19 4 326.69
    -9 -10 4 410.39
    19 -10 -4 323.77
    9 10 -4 354.39
    10 -19 -4 413.16
    -10 -9 -4 349.22
    -12 -7 4 54.48
    19 -12 4 102.78
    7 12 4 101.96
    19 -7 -4 86.5
    12 7 -4 105.44
    -7 -12 -4 96.62
    7 -19 -4 98.17
    -15 -4 4 50.98
    4 15 4 77.77
    19 -15 4 24.03
    4 -19 -4 36.2
    -4 -15 -4 5.19
    15 4 -4 26.27
    19 -4 -4 48.44
    20 -5 4 151.32
    5 -20 4 119.84
    -5 -15 4 65.51
    15 5 4 94.6
    20 -15 -4 129.13
    -15 -5 -4 111.9
    15 -20 -4 96.85
    20 -8 4 187.1
    8 -20 4 139.22
    12 8 4 102.06
    -8 -12 4 118
    20 -12 -4 81.73
    -12 -8 -4 156.6
    12 -20 -4 98.95
    20 -11 4 16.62
    9 11 4 6.97
    11 -20 4 58.15
    -11 -9 4 44.15
    -9 -11 -4 44.24
    9 -20 -4 15.66
    11 9 -4 16.64
    20 -9 -4 60.27
    20 -14 4 296.94
    6 14 4 357.17
    -14 -6 4 284.22
    6 -20 -4 303.51
    20 -6 -4 299.95
    14 6 -4 254.88
    -6 -14 -4 273.15
    21 -10 4 282.37
    10 -21 4 348.64
    11 10 4 276.95
    -10 -11 4 299
    -11 -10 -4 275.95
    10 11 -4 314.45
    11 -21 -4 260.44
    21 -11 -4 281.44
    -1 3 5 1487.93
    -2 -1 5 1644.72
    1 2 5 1607.79
    -1 -2 -5 1714.7
    1 -3 -5 1682
    4 -1 5 671.69
    3 1 5 645.75
    -1 -3 5 669.24
    3 -4 -5 623.59
    -3 -1 -5 662.44
    2 3 5 1416.99
    -3 -2 5 1389.68
    -2 5 5 1307.91
    -2 -3 -5 1462.58
    2 -5 -5 1365.05
    5 -2 -5 1369.3
    6 -2 5 228.45
    4 2 5 238.88
    -2 -4 5 222.17
    4 -6 -5 231.57
    6 -4 -5 271.58
    -4 -2 -5 275.07
    1 5 5 267.9
    -5 -1 5 306.47
    -6 1 5 332.1
    -1 6 5 253.47
    6 -1 -5 258.5
    -1 -5 -5 284.58
    1 -6 -5 300.54
    5 1 -5 265.46
    6 1 5 1162.38
    7 -1 5 1176.58
    -1 -6 5 1121.6
    -6 -1 -5 1182.2
    -7 1 -5 1265.06
    3 4 5 750.19
    -4 -3 5 761.6
    7 -4 5 860.66
    7 -3 -5 782.96
    4 3 -5 743
    3 -7 -5 756.21
    -3 -4 -5 765.46
    8 -3 5 2360.63
    5 3 5 2333.14
    -3 -5 5 2239.33
    -5 -3 -5 2233.01
    8 -5 -5 2212.84
    5 -8 -5 2123.47
    -2 8 5 657.04
    -8 2 5 788.59
    -6 -2 5 769.3
    2 6 5 722.62
    2 -8 -5 625.47
    8 -2 -5 652.57
    -2 -6 -5 699.8
    6 2 -5 651.76
    9 -2 5 323.52
    -2 -7 5 256.65
    7 2 5 260.5
    -7 -2 -5 239.61
    4 5 5 298.95
    9 -5 5 373.95
    -5 -4 5 308.91
    5 4 -5 276.54
    9 -4 -5 290.79
    4 -9 -5 291.95
    -4 -5 -5 302.96
    1 8 5 207.26
    -8 -1 5 204.75
    -9 1 5 202.67
    -1 9 5 218.36
    9 -1 -5 144.79
    -1 -8 -5 183.83
    1 -9 -5 171.19
    8 1 -5 148.83
    10 -1 5 176.23
    9 1 5 149.24
    -1 -9 5 173.91
    1 -10 5 177.63
    -10 1 -5 200.06
    -9 -1 -5 216.06
    -4 -6 5 952.02
    10 -4 5 1054.48
    6 4 5 1031.07
    10 -6 -5 991.49
    4 6 -5 953.24
    6 -10 -5 1032.02
    -6 -4 -5 972.83
    -7 -3 5 317.73
    3 7 5 286.82
    7 3 -5 315.71
    -3 -7 -5 331.43
    10 -3 -5 311.95
    3 -10 -5 353.17
    8 3 5 550.27
    11 -3 5 560.43
    3 -11 5 547.59
    -3 -8 5 540.6
    11 -8 -5 530.83
    -8 -3 -5 522.31
    8 -11 -5 549.07
    5 6 5 451.52
    -6 -5 5 450.23
    11 -6 5 461.55
    11 -5 -5 412.46
    -5 -6 -5 476
    6 5 -5 411.57
    5 -11 -5 465.65
    -11 2 5 49.53
    2 9 5 -18.26
    -9 -2 5 42.73
    2 -11 -5 -13.16
    11 -2 -5 56.12
    -2 -9 -5 4.98
    9 2 -5 -8.19
    12 -2 5 857.12
    10 2 5 843.36
    2 -12 5 925.33
    -2 -10 5 908.59
    -10 -2 -5 967.99
    7 5 5 93.48
    -5 -7 5 100.2
    12 -5 5 115.4
    7 -12 -5 113.42
    -7 -5 -5 69.58
    5 7 -5 69.22
    12 -7 -5 94.81
    12 -8 5 118.84
    -8 -4 5 125.66
    4 8 5 106.46
    4 -12 -5 152.34
    12 -4 -5 121.04
    -4 -8 -5 163.87
    8 4 -5 121.81
    1 11 5 162.05
    -11 -1 5 198.62
    -12 1 5 165.93
    12 -1 -5 145.01
    1 -12 -5 120.16
    -1 -11 -5 147.82
    11 1 -5 129.96
    1 -13 5 210.28
    12 1 5 199.92
    13 -1 5 194.74
    -1 -12 5 188.38
    -13 1 -5 185.17
    -12 -1 -5 183.24
    -4 -9 5 740.4
    13 -4 5 651.75
    9 4 5 683.29
    4 -13 5 707.92
    13 -9 -5 699.29
    -9 -4 -5 813.66
    9 -13 -5 723.73
    13 -7 5 141.54
    -7 -6 5 64.82
    6 7 5 131.31
    13 -6 -5 30.42
    7 6 -5 56.99
    6 -13 -5 79.65
    -6 -7 -5 112.28
    -10 -3 5 1147.76
    3 10 5 1136.62
    -3 -10 -5 1203.4
    13 -3 -5 924.31
    10 3 -5 954.18
    3 -13 -5 1195.58
    -3 -11 5 31.38
    3 -14 5 29.33
    11 3 5 5.34
    14 -3 5 34.18
    -11 -3 -5 34.44
    14 -11 -5 9.26
    8 6 5 155.17
    -6 -8 5 187.08
    14 -6 5 116.35
    6 8 -5 78.84
    14 -8 -5 128.89
    -8 -6 -5 128.31
    8 -14 -5 107.25
    -9 -5 5 120.47
    14 -9 5 96.44
    5 9 5 46.45
    -5 -9 -5 97.72
    9 5 -5 64.46
    5 -14 -5 44.02
    14 -5 -5 51.57
    -14 2 5 93.56
    -12 -2 5 94.15
    2 12 5 58.76
    2 -14 -5 127
    14 -2 -5 55.19
    -2 -12 -5 118.9
    12 2 -5 126.55
    -2 -13 5 627.31
    13 2 5 504.84
    2 -15 5 640.34
    15 -2 5 550.81
    -13 -2 -5 567.89
    10 5 5 791.2
    -5 -10 5 941.62
    15 -5 5 907.51
    5 -15 5 1017.63
    10 -15 -5 942.83
    -10 -5 -5 1064.53
    15 -10 -5 851.29
    15 -8 5 220.06
    7 8 5 175.41
    -8 -7 5 264.78
    -7 -8 -5 261.16
    15 -7 -5 188.62
    8 7 -5 159.38
    7 -15 -5 178.54
    4 11 5 68.71
    15 -11 5 24.78
    -11 -4 5 30.23
    4 -15 -5 28.29
    11 4 -5 -8.05
    15 -4 -5 53.01
    -4 -11 -5 -8.23
    -14 -1 5 196.34
    -15 1 5 199.97
    14 1 -5 153.46
    1 -15 -5 222.48
    -1 -14 -5 232.79
    15 -1 -5 212.87
    -1 -15 5 36.25
    16 -1 5 63.65
    15 1 5 46.65
    1 -16 5 47.5
    -15 -1 -5 7.15
    12 4 5 199.8
    -4 -12 5 186.4
    16 -4 5 158.65
    4 -16 5 129.05
    -12 -4 -5 127.5
    12 -16 -5 176
    16 -12 -5 139.54
    7 -16 5 33.26
    -7 -9 5 32.22
    16 -7 5 14.54
    9 7 5 43.69
    -9 -7 -5 25.36
    16 -9 -5 24.32
    7 9 -5 -7.85
    9 -16 -5 -25.49
    -10 -6 5 193.1
    6 10 5 187.17
    16 -10 5 214.35
    16 -6 -5 156.02
    10 6 -5 212.15
    -6 -10 -5 197.15
    6 -16 -5 187.92
    -13 -3 5 321.33
    3 13 5 279.3
    16 -3 -5 266.21
    -3 -13 -5 374.99
    13 3 -5 308.13
    3 -16 -5 286.06
    -3 -14 5 100.76
    14 3 5 97.91
    17 -3 5 39.74
    3 -17 5 76.42
    -14 -3 -5 93.67
    17 -14 -5 80.21
    11 6 5 86.37
    17 -6 5 136.2
    -6 -11 5 128.14
    6 -17 5 120.52
    17 -11 -5 104.48
    11 -17 -5 77.93
    -11 -6 -5 106.98
    -9 -8 5 245.66
    17 -9 5 266.65
    8 9 5 255.61
    -8 -9 -5 226.58
    8 -17 -5 282.62
    9 8 -5 224.25
    17 -8 -5 223.82
    -12 -5 5 221.06
    17 -12 5 230.31
    5 12 5 284.04
    5 -17 -5 211.18
    17 -5 -5 161.17
    -5 -12 -5 221.78
    12 5 -5 121.92
    -15 -2 5 330.42
    15 2 -5 224.07
    17 -2 -5 279.24
    2 -17 -5 269.4
    -2 -15 -5 293.6
    -2 -16 5 126.22
    18 -2 5 116.32
    2 -18 5 168.55
    16 2 5 48.86
    18 -16 -5 78.55
    -16 -2 -5 122.73
    13 5 5 76.42
    -5 -13 5 151.95
    5 -18 5 84.54
    18 -5 5 122.7
    18 -13 -5 114.26
    13 -18 -5 106.18
    -13 -5 -5 85.91
    8 -18 5 13.8
    18 -8 5 134.89
    -8 -10 5 102.95
    10 8 5 95.41
    18 -10 -5 85.09
    -10 -8 -5 59.47
    10 -18 -5 101.15
    -11 -7 5 -25.4
    18 -11 5 -14.35
    7 11 5 33.64
    7 -18 -5 68.74
    11 7 -5 -20.4
    18 -7 -5 35.76
    -7 -11 -5 16.71
    -14 -4 5 73.3
    18 -14 5 10.72
    4 14 5 57.91
    18 -4 -5 19.65
    4 -18 -5 96.28
    14 4 -5 23.79
    -4 -14 -5 -30.6
    -17 -1 5 36.57
    18 -1 -5 -6.15
    17 1 -5 17.55
    1 -18 -5 -4.78
    -1 -17 -5 70.61
    15 4 5 63.18
    -4 -15 5 168.78
    19 -4 5 72.61
    4 -19 5 95.76
    15 -19 -5 136.63
    19 -15 -5 97.48
    -15 -4 -5 135.84
    19 -7 5 48.24
    7 -19 5 58.94
    -7 -12 5 7.78
    12 7 5 38.1
    -12 -7 -5 24.61
    19 -12 -5 58.68
    12 -19 -5 61.96
    9 10 5 219.91
    19 -10 5 256.71
    10 -19 5 322.07
    -10 -9 5 363.42
    9 -19 -5 286.18
    -9 -10 -5 259.01
    10 9 -5 239.51
    19 -9 -5 290.32
    -13 -6 5 83.5
    6 13 5 112.24
    19 -13 5 95.35
    19 -6 -5 31.79
    13 6 -5 71.7
    -6 -13 -5 59.4
    6 -19 -5 65.92
    -16 -3 5 28.26
    19 -16 5 -26.44
    19 -3 -5 44.29
    3 -19 -5 54.82
    -3 -16 -5 28.52
    16 3 -5 41.9
    -6 -14 5 120.19
    6 -20 5 101.72
    20 -6 5 100.93
    14 6 5 102.39
    -14 -6 -5 49.95
    20 -14 -5 77.29
    14 -20 -5 81.25
    20 -9 5 77.69
    9 -20 5 43.32
    11 9 5 74.55
    -9 -11 5 15.43
    20 -11 -5 95.77
    -11 -9 -5 46.76
    11 -20 -5 102.81
    -12 -8 5 23.55
    8 12 5 30.7
    20 -12 5 29.64
    -8 -12 -5 52.88
    12 8 -5 62.34
    20 -8 -5 47
    8 -20 -5 40.84
    -15 -5 5 58.41
    20 -15 5 64.89
    5 15 5 117.19
    5 -20 -5 72.34
    20 -5 -5 57.79
    15 5 -5 64.13
    -5 -15 -5 43.83
    0 0 6 355.4
    1 1 6 206.08
    -1 2 6 201.66
    -2 1 6 217.6
    2 -1 6 237.02
    1 -2 -6 239.9
    -1 -1 -6 206.83
    3 0 6 2878.99
    3 -3 -6 2856.9
    -3 0 -6 2998.57
    0 3 6 1725.22
    -3 0 6 1704.62
    0 -3 -6 1701.02
    4 -2 6 383.21
    -2 4 6 356.91
    2 2 6 416.92
    -2 -2 6 376.5
    2 -4 -6 325.75
    -2 -2 -6 347.18
    4 1 6 8044.09
    -1 -4 6 8140.51
    5 -1 6 8267.47
    4 -5 -6 7539.35
    -4 -1 -6 8500.04
    1 4 6 3706.4
    -4 -1 6 3802.21
    -5 1 6 4097.37
    -1 5 6 3577.29
    -1 -4 -6 3854.01
    1 -5 -6 3806.9
    5 -1 -6 3628.19
    6 0 6 2532.77
    0 -6 6 2552.79
    -6 0 -6 2579.46
    6 -6 -6 2357.49
    3 3 6 1120.84
    6 -3 6 1253.97
    -3 -3 6 1102.14
    3 -6 -6 1084.91
    -3 -3 -6 1159.81
    6 -3 -6 1073.52
    0 6 6 1773.9
    -6 0 6 1910.54
    6 0 -6 1604.44
    0 -6 -6 1709.1
    7 -2 6 1531.54
    5 2 6 1538.51
    -2 -5 6 1474.15
    7 -5 -6 1437.47
    5 -7 -6 1418.56
    -5 -2 -6 1541.91
    2 5 6 1187.53
    -5 -2 6 1190.4
    -7 2 6 1325.17
    -2 7 6 1219.71
    7 -2 -6 1251.4
    2 -7 -6 1277.69
    5 2 -6 1282.12
    -2 -5 -6 1359.95
    8 -1 6 3090.35
    7 1 6 3125.12
    -1 -7 6 2877.42
    1 -8 6 3050.63
    7 -8 -6 3125.42
    -7 -1 -6 3494.08
    -8 1 -6 3527.2
    4 4 6 889.54
    8 -4 6 997.09
    -4 -4 6 897.81
    -4 -4 -6 1006.94
    4 -8 -6 864.93
    8 -4 -6 895.9
    -8 1 6 1376.06
    -1 8 6 1232.67
    1 7 6 1194.93
    -7 -1 6 1296.02
    8 -1 -6 1022.13
    7 1 -6 1010.28
    1 -8 -6 1122.23
    -1 -7 -6 1093.48
    9 0 6 411.45
    0 -9 6 394.22
    -9 0 -6 539.28
    6 3 6 2060.62
    -3 -6 6 1949.6
    9 -3 6 2134.97
    -6 -3 -6 2136.5
    6 -9 -6 1932.43
    9 -6 -6 2010.44
    3 6 6 1439.24
    -6 -3 6 1508.21
    3 -9 -6 1490.08
    9 -3 -6 1414.46
    6 3 -6 1479.23
    -3 -6 -6 1571.65
    -9 0 6 2335.21
    0 9 6 2087.81
    0 -9 -6 2147.56
    9 0 -6 2044.24
    10 -2 6 2330.19
    2 -10 6 2486.26
    8 2 6 2385.47
    -2 -8 6 2404.98
    -8 -2 -6 2458.02
    8 -10 -6 2250.29
    5 5 6 84.89
    10 -5 6 59.27
    -5 -5 6 14.75
    10 -5 -6 36.82
    -5 -5 -6 28.52
    5 5 -6 44.89
    5 -10 -6 54.66
    -10 2 6 995.65
    2 8 6 840.84
    -8 -2 6 948.24
    2 -10 -6 863.16
    10 -2 -6 852.09
    -2 -8 -6 919.72
    8 2 -6 925.17
    1 -11 6 296.5
    10 1 6 291.58
    -1 -10 6 270.25
    11 -1 6 321.63
    -11 1 -6 209.52
    -10 -1 -6 354.74
    -4 -7 6 173.23
    7 4 6 141.07
    11 -4 6 160.62
    -7 -4 -6 239.19
    7 -11 -6 218.09
    11 -7 -6 202.41
    11 -7 6 1578.35
    -7 -4 6 1536
    4 7 6 1370.57
    11 -4 -6 1126.76
    7 4 -6 1225.58
    -4 -7 -6 1317.76
    4 -11 -6 1227.85
    -10 -1 6 1106.9
    1 10 6 1040.57
    -1 11 6 1216.53
    -11 1 6 1218.85
    1 -11 -6 1148.88
    -1 -10 -6 1134.51
    11 -1 -6 1001.5
    10 1 -6 933.28
    12 0 6 121.31
    0 -12 6 159.63
    -12 0 -6 225.83
    12 -3 6 217.82
    9 3 6 238.58
    3 -12 6 196.66
    -3 -9 6 201.02
    12 -9 -6 110.85
    9 -12 -6 148.45
    -9 -3 -6 89.15
    6 6 6 40.68
    -6 -6 6 97.37
    12 -6 6 71.68
    -6 -6 -6 121.29
    12 -6 -6 87.31
    6 6 -6 150.74
    6 -12 -6 92.4
    -9 -3 6 135.77
    3 9 6 120.3
    3 -12 -6 236.14
    12 -3 -6 162.49
    -3 -9 -6 173.22
    9 3 -6 149.15
    -12 0 6 919.45
    0 12 6 819.91
    0 -12 -6 804.34
    12 0 -6 698.6
    11 2 6 831.4
    2 -13 6 967.53
    -2 -11 6 941.53
    13 -2 6 821.46
    -11 -2 -6 979.42
    8 5 6 231.3
    -5 -8 6 215.87
    13 -5 6 160.31
    -8 -5 -6 102.81
    8 -13 -6 163.87
    13 -8 -6 136.65
    13 -8 6 82.17
    -8 -5 6 128.49
    5 8 6 128.23
    8 5 -6 108.63
    13 -5 -6 98.53
    -5 -8 -6 87.83
    5 -13 -6 130.05
    -13 2 6 1915.6
    -11 -2 6 1832.12
    2 11 6 1691.75
    13 -2 -6 1385.62
    2 -13 -6 1681.74
    -2 -11 -6 1762.21
    11 2 -6 1417.39
    1 -14 6 1211.43
    14 -1 6 1156.68
    13 1 6 1079.33
    -1 -13 6 1275
    -13 -1 -6 1216.55
    -14 1 -6 1327.11
    -4 -10 6 239.65
    14 -4 6 183.06
    10 4 6 207
    4 -14 6 134.36
    10 -14 -6 211.43
    14 -10 -6 198.38
    -10 -4 -6 258.72
    -7 -7 6 1255.49
    14 -7 6 1142.69
    7 7 6 1223.63
    14 -7 -6 1096.06
    -7 -7 -6 1363.96
    7 7 -6 1216.94
    7 -14 -6 1264
    14 -10 6 576.71
    4 10 6 569.85
    -10 -4 6 580.05
    4 -14 -6 552.63
    14 -4 -6 573.28
    10 4 -6 612.62
    -4 -10 -6 669.92
    -13 -1 6 173.07
    1 13 6 152.16
    -14 1 6 178.44
    14 -1 -6 178.33
    1 -14 -6 199.85
    -1 -13 -6 133.06
    13 1 -6 121.12
    15 0 6 103.55
    0 -15 6 67.83
    -15 0 -6 73.48
    -3 -12 6 585.64
    12 3 6 392.76
    3 -15 6 592.42
    15 -3 6 460.07
    -12 -3 -6 551.86
    12 -15 -6 549.89
    15 -12 -6 500.19
    9 6 6 260.74
    -6 -9 6 311.78
    6 -15 6 313.78
    15 -6 6 241.49
    -9 -6 -6 323.37
    15 -9 -6 230.93
    9 -15 -6 287.97
    -9 -6 6 52.74
    15 -9 6 41.31
    6 9 6 -2.21
    15 -6 -6 30.45
    9 6 -6 26.39
    6 -15 -6 40.26
    -6 -9 -6 -28.86
    -12 -3 6 544.39
    3 12 6 556.86
    -3 -12 -6 543.72
    3 -15 -6 507.75
    15 -3 -6 404.69
    12 3 -6 419.11
    -15 0 6 305.47
    0 -15 -6 349.35
    15 0 -6 264.88
    14 2 6 61.69
    -2 -14 6 31.65
    16 -2 6 53.9
    2 -16 6 164.09
    -14 -2 -6 108.99
    16 -14 -6 96.83
    5 -16 6 80.96
    11 5 6 125.78
    16 -5 6 128.26
    -5 -11 6 101.57
    16 -11 -6 61.31
    11 -16 -6 123.34
    -11 -5 -6 63.75
    -8 -8 6 465.95
    8 8 6 355.3
    16 -8 6 418.29
    -8 -8 -6 395.41
    8 8 -6 368.17
    8 -16 -6 450.4
    16 -8 -6 353.27
    -11 -5 6 521.55
    16 -11 6 389.1
    5 11 6 445.51
    5 -16 -6 507.4
    16 -5 -6 434.99
    11 5 -6 448.67
    -5 -11 -6 492.47
    -14 -2 6 384.08
    2 14 6 353.06
    16 -2 -6 318.4
    2 -16 -6 320.52
    -2 -14 -6 329.81
    14 2 -6 289.88
    -1 -16 6 146.79
    16 1 6 137.94
    17 -1 6 76.08
    1 -17 6 140.73
    -16 -1 -6 152.45
    13 4 6 231.69
    -4 -13 6 294.65
    4 -17 6 320.96
    17 -4 6 279.86
    17 -13 -6 245.2
    -13 -4 -6 286.53
    13 -17 -6 266.72
    17 -7 6 235.32
    -7 -10 6 389.96
    7 -17 6 299.24
    10 7 6 275.49
    17 -10 -6 325.32
    10 -17 -6 349.05
    -10 -7 -6 377.11
    17 -10 6 106.31
    7 10 6 79.39
    -10 -7 6 119.51
    -7 -10 -6 110.04
    10 7 -6 62.03
    17 -7 -6 94.24
    7 -17 -6 72.28
    17 -13 6 15.96
    -13 -4 6 -26.61
    4 13 6 39.23
    4 -17 -6 25.47
    17 -4 -6 43.91
    13 4 -6 -6.63
    -4 -13 -6 -37
    -17 1 6 189.82
    -16 -1 6 221.2
    1 -17 -6 148.4
    -1 -16 -6 165.78
    16 1 -6 134.63
    17 -1 -6 130.31
    -3 -15 6 221.87
    15 3 6 206.95
    18 -3 6 167.05
    3 -18 6 203.93
    15 -18 -6 222.42
    -15 -3 -6 236.08
    18 -15 -6 221.8
    12 6 6 885.07
    18 -6 6 1036.88
    -6 -12 6 1119.32
    6 -18 6 1089.82
    18 -12 -6 985.73
    12 -18 -6 1110.51
    -12 -6 -6 1190.72
    -9 -9 6 158.47
    18 -9 6 200.42
    9 9 6 176.54
    9 9 -6 130.98
    -9 -9 -6 175.83
    18 -9 -6 130.38
    9 -18 -6 212.19
    18 -12 6 687.56
    6 12 6 653.08
    -12 -6 6 591.62
    18 -6 -6 558.34
    12 6 -6 576.73
    6 -18 -6 645.59
    -6 -12 -6 689.82
    18 -15 6 182.45
    3 15 6 120.78
    -15 -3 6 178.25
    18 -3 -6 93.06
    3 -18 -6 126.53
    -3 -15 -6 201.71
    15 3 -6 59.09
    14 5 6 173.49
    19 -5 6 155.3
    -5 -14 6 229.3
    5 -19 6 274.76
    -14 -5 -6 183.84
    14 -19 -6 184.81
    19 -14 -6 174.02
    19 -8 6 734.73
    8 -19 6 883.32
    -8 -11 6 835.12
    11 8 6 667.92
    19 -11 -6 707.01
    -11 -8 -6 737
    11 -19 -6 800.89
    -11 -8 6 199.35
    8 11 6 202.13
    19 -11 6 213.51
    -8 -11 -6 250.71
    11 8 -6 265
    19 -8 -6 203.36
    8 -19 -6 208.74
    19 -14 6 -28.16
    5 14 6 -23.56
    -14 -5 6 69.31
    14 5 -6 46.41
    5 -19 -6 -16.03
    19 -5 -6 1.44
    -5 -14 -6 16.96
    -7 -13 6 220.7
    7 -20 6 197.8
    13 7 6 202.4
    20 -7 6 192.62
    -13 -7 -6 282.79
    20 -13 -6 227.77
    13 -20 -6 303.98
    20 -10 6 42.49
    -10 -10 6 46.23
    10 10 6 19.69
    10 -20 6 41.76
    -10 -10 -6 -12.59
    20 -10 -6 -0.18
    10 -20 -6 21.3
    20 -13 6 256.15
    -13 -7 6 208.16
    7 13 6 229.76
    -7 -13 -6 220.01
    7 -20 -6 187.09
    20 -7 -6 190.65
    13 7 -6 141.89
    3 -1 7 2229.32
    -2 3 7 1976.43
    2 1 7 2229.62
    -2 -1 -7 2260.66
    2 -3 -7 2168.44
    -1 4 7 238.95
    -4 1 7 267.61
    1 3 7 273.69
    -3 -1 7 265.55
    1 -4 -7 277.59
    -1 -3 -7 243.8
    -2 -3 7 963.85
    3 2 7 952.68
    5 -2 7 1058.85
    -3 -2 -7 997.41
    3 -5 -7 918.51
    5 1 7 1257.49
    -1 -5 7 1227.24
    6 -1 7 1277.9
    5 -6 -7 1190.03
    -5 -1 -7 1348.41
    6 -5 -7 1182.68
    2 4 7 325.97
    -4 -2 7 350.33
    -2 6 7 304.67
    -2 -4 -7 333.55
    2 -6 -7 313.64
    6 -2 -7 305.28
    7 -3 7 380.45
    4 3 7 338.32
    -3 -4 7 329.27
    4 -7 -7 350.22
    7 -4 -7 338.41
    -4 -3 -7 382.38
    -6 -1 7 277.66
    -1 7 7 288.64
    -7 1 7 344.96
    1 6 7 275.79
    1 -7 -7 320.42
    6 1 -7 278.04
    7 -1 -7 295.98
    -1 -6 -7 316.42
    6 2 7 769.83
    8 -2 7 733.88
    -2 -6 7 704.85
    8 -6 -7 739.71
    -6 -2 -7 770.81
    6 -8 -7 650.91
    3 5 7 435.88
    -5 -3 7 472.52
    8 -5 7 551.26
    -3 -5 -7 450.2
    8 -3 -7 422.45
    3 -8 -7 469.82
    9 -1 7 187.28
    8 1 7 237.73
    1 -9 7 201.8
    -1 -8 7 193.38
    -9 1 -7 223.51
    -8 -1 -7 199.02
    8 -9 -7 180.16
    -4 -5 7 243.05
    5 4 7 292.67
    9 -4 7 337.93
    -5 -4 -7 339.5
    9 -5 -7 269.94
    5 -9 -7 309.53
    2 7 7 48.51
    -9 2 7 43.59
    -2 9 7 21.11
    -7 -2 7 47.06
    9 -2 -7 36.81
    -2 -7 -7 59.49
    2 -9 -7 23.59
    7 2 -7 9.05
    7 3 7 490.93
    10 -3 7 397.48
    -3 -7 7 411.86
    10 -7 -7 393.83
    7 -10 -7 392.24
    -7 -3 -7 506.7
    10 -6 7 366.57
    4 6 7 399.99
    -6 -4 7 393.31
    4 -10 -7 347.8
    -4 -6 -7 402.54
    10 -4 -7 349.5
    6 4 -7 362.94
    -9 -1 7 580.54
    -10 1 7 611.13
    -1 10 7 486.34
    1 9 7 601
    1 -10 -7 582.2
    -1 -9 -7 647.81
    10 -1 -7 533.85
    9 1 -7 570.56
    11 -2 7 236.99
    9 2 7 223.99
    2 -11 7 251.24
    -2 -9 7 246.24
    11 -9 -7 185.9
    -9 -2 -7 221.45
    9 -11 -7 200.08
    -5 -6 7 305.05
    6 5 7 299.3
    11 -5 7 378.68
    11 -6 -7 279.04
    -6 -5 -7 353.41
    6 -11 -7 273.85
    -8 -3 7 16.76
    3 8 7 -27.92
    3 -11 -7 6.65
    11 -3 -7 -12.96
    8 3 -7 17.92
    -3 -8 -7 32.32
    1 -12 7 216.79
    -1 -11 7 240.2
    11 1 7 252.77
    12 -1 7 229.95
    -11 -1 -7 170.95
    -12 1 -7 199.94
    8 4 7 440.47
    -4 -8 7 468.06
    12 -4 7 427.01
    -8 -4 -7 506.2
    8 -12 -7 410.59
    12 -8 -7 408.35
    12 -7 7 400.7
    -7 -5 7 400.95
    5 7 7 384.5
    5 -12 -7 402.83
    -5 -7 -7 413.99
    7 5 -7 375.24
    12 -5 -7 349.03
    -12 2 7 351.97
    -10 -2 7 337.74
    2 10 7 287.32
    12 -2 -7 284.31
    2 -12 -7 262.18
    -2 -10 -7 297.81
    10 2 -7 305.58
    13 -3 7 206.82
    10 3 7 188.09
    3 -13 7 228.8
    -3 -10 7 175.23
    13 -10 -7 187.54
    -10 -3 -7 170.73
    10 -13 -7 215.44
    13 -6 7 83.48
    7 6 7 50.15
    -6 -7 7 81.54
    13 -7 -7 62.03
    -7 -6 -7 71.92
    7 -13 -7 35
    13 -9 7 320.93
    -9 -4 7 453.5
    4 9 7 401.67
    4 -13 -7 430.14
    13 -4 -7 353.41
    9 4 -7 327.92
    -4 -9 -7 435.81
    -13 1 7 80.62
    -12 -1 7 67.23
    1 12 7 46.55
    1 -13 -7 75.38
    12 1 -7 78.4
    -1 -12 -7 77.39
    13 -1 -7 30.25
    12 2 7 14.26
    2 -14 7 5.03
    14 -2 7 19.05
    -2 -12 7 65.23
    -12 -2 -7 28.91
    14 -12 -7 29.03
    12 -14 -7 65.13
    9 5 7 9.97
    -5 -9 7 41.59
    5 -14 7 39.11
    14 -5 7 63.28
    -9 -5 -7 30.9
    14 -9 -7 53.61
    9 -14 -7 53.16
    -8 -6 7 405.47
    14 -8 7 361.66
    6 8 7 378.47
    8 6 -7 399.09
    -6 -8 -7 377.26
    14 -6 -7 322.99
    6 -14 -7 390.53
    -11 -3 7 95.43
    3 11 7 116.73
    14 -3 -7 38.4
    3 -14 -7 79.31
    11 3 -7 79.83
    -3 -11 -7 67.44
    14 1 7 1.24
    15 -1 7 68.63
    1 -15 7 13.66
    -1 -14 7 2.05
    -14 -1 -7 39.33
    -4 -11 7 118.22
    4 -15 7 92.92
    15 -4 7 151.77
    11 4 7 53.29
    15 -11 -7 103.16
    -11 -4 -7 103.66
    11 -15 -7 116.66
    15 -7 7 154.35
    -7 -8 7 191.76
    8 7 7 114.77
    -8 -7 -7 192.25
    8 -15 -7 137.77
    15 -8 -7 126.82
    15 -10 7 41.36
    5 10 7 -1.28
    -10 -5 7 55.53
    5 -15 -7 12.5
    15 -5 -7 54.44
    10 5 -7 28.98
    -5 -10 -7 96.78
    2 13 7 133.22
    -13 -2 7 139.41
    15 -2 -7 101.32
    2 -15 -7 138.06
    -2 -13 -7 129.65
    13 2 -7 76.63
    -3 -13 7 155.75
    13 3 7 66.36
    3 -16 7 139
    16 -3 7 123.1
    13 -16 -7 100.46
    -13 -3 -7 145.49
    16 -13 -7 142.45
    10 6 7 287.67
    -6 -10 7 307.97
    16 -6 7 321.3
    6 -16 7 326.21
    16 -10 -7 309.15
    10 -16 -7 326.79
    -10 -6 -7 306.3
    16 -9 7 99.94
    -9 -7 7 89.08
    7 9 7 53.57
    -7 -9 -7 88.41
    9 7 -7 27.95
    16 -7 -7 -12.8
    7 -16 -7 77.18
    16 -12 7 49.26
    -12 -4 7 74.49
    4 12 7 6.82
    4 -16 -7 100.27
    -4 -12 -7 10.14
    16 -4 -7 24.62
    12 4 -7 56.95
    -16 1 7 179.29
    -15 -1 7 165.02
    1 -16 -7 245.39
    -1 -15 -7 231.96
    16 -1 -7 180.57
    15 1 -7 135.08
    -2 -15 7 140.65
    15 2 7 100.87
    17 -2 7 134.42
    2 -17 7 99.39
    -15 -2 -7 140.4
    15 -17 -7 114.04
    17 -15 -7 104.13
    17 -5 7 64.58
    12 5 7 78.1
    -5 -12 7 58.22
    5 -17 7 42.76
    -12 -5 -7 81.53
    12 -17 -7 67.85
    17 -12 -7 72.49
    -8 -9 7 389.93
    17 -8 7 452.7
    9 8 7 383.28
    -9 -8 -7 326.6
    17 -9 -7 278.2
    9 -17 -7 400.65
    -11 -6 7 143.18
    17 -11 7 86.19
    6 11 7 134.34
    -6 -11 -7 172.95
    6 -17 -7 115.16
    17 -6 -7 118.25
    11 6 -7 132.8
    17 -14 7 168.49
    3 14 7 166.87
    -14 -3 7 166.4
    17 -3 -7 113.28
    3 -17 -7 128.17
    -3 -14 -7 122.87
    14 3 -7 92.79
    -1 -17 7 3.37
    1 -18 7 41.98
    17 1 7 70.51
    18 -1 7 47.89
    17 -18 -7 8.8
    18 -17 -7 27.22
    -17 -1 -7 85.73
    14 4 7 0.86
    -4 -14 7 -10.34
    4 -18 7 43.05
    18 -4 7 15.23
    18 -14 -7 -19.71
    14 -18 -7 13.95
    -14 -4 -7 50.16
    18 -7 7 52.27
    -7 -11 7 32.6
    7 -18 7 46.79
    11 7 7 59.61
    18 -11 -7 73.86
    11 -18 -7 66.54
    -11 -7 -7 71.57
    -10 -8 7 19.03
    8 10 7 19.81
    18 -10 7 -9.86
    18 -8 -7 66.01
    -8 -10 -7 60
    8 -18 -7 -4.82
    18 -13 7 136.41
    5 13 7 55.99
    -13 -5 7 91.37
    5 -18 -7 116.51
    18 -5 -7 89.97
    13 5 -7 96.29
    -5 -13 -7 30.56
    -16 -2 7 94.05
    2 -18 -7 51.92
    -2 -16 -7 94.19
    16 2 -7 95.29
    18 -2 -7 62.63
    13 6 7 74.49
    -6 -13 7 48.57
    6 -19 7 18.23
    19 -6 7 94.89
    -13 -6 -7 28.47
    19 -13 -7 49.2
    13 -19 -7 49.95
    19 -9 7 95.38
    9 -19 7 149.29
    10 9 7 187.67
    -9 -10 7 132.48
    -10 -9 -7 124.96
    19 -10 -7 139.01
    10 -19 -7 116.98
    -12 -7 7 161.97
    19 -12 7 174.68
    7 12 7 121.38
    7 -19 -7 161.73
    -7 -12 -7 170.35
    12 7 -7 130.71
    19 -7 -7 115.65
    4 15 7 87.84
    19 -15 7 28.4
    -15 -4 7 127.35
    19 -4 -7 135.28
    4 -19 -7 69.8
    15 4 -7 68.48
    -4 -15 -7 91.97
    20 -8 7 55.89
    -8 -12 7 89.31
    8 -20 7 10.36
    12 8 7 57.11
    12 -20 -7 10.11
    -12 -8 -7 68.54
    20 -12 -7 52.08
    9 11 7 21.03
    20 -11 7 69.94
    -11 -9 7 54.51
    9 -20 -7 88.46
    20 -9 -7 28.62
    -9 -11 -7 55.91
    0 1 8 784.22
    2 0 8 2293.33
    -2 2 8 2243.05
    -1 3 8 52.62
    -3 1 8 44.21
    -3 1 8 62.07
    1 2 8 57.1
    -1 -2 -8 104.49
    1 -3 -8 92.83
    3 1 8 591.79
    4 -1 8 554.71
    -3 4 8 534.09
    3 -4 -8 452.88
    -3 -1 -8 509.46
    0 4 8 2374.73
    -4 0 8 2477.33
    0 -4 -8 2511.54
    5 0 8 1359.51
    5 -5 -8 1297.93
    -3 -2 8 3272.04
    2 3 8 3319.83
    5 -3 8 3739.01
    -2 5 8 3152.69
    2 -5 -8 3386.42
    -2 -3 -8 3482.48
    6 -2 8 829.76
    -2 -4 8 749.19
    4 2 8 745.08
    4 -6 -8 883.33
    -4 -2 -8 897.11
    1 5 8 2981.03
    -5 -1 8 2913.76
    -6 1 8 3256.9
    -1 6 8 2926.24
    -1 -5 -8 3046.37
    1 -6 -8 2944.01
    7 -1 8 4090.24
    -1 -6 8 4062.9
    6 1 8 3996.9
    7 -6 -8 3864.55
    6 -7 -8 3906.39
    -6 -1 -8 4388.16
    3 4 8 3991.13
    -3 7 8 3826.89
    7 -4 8 4338.91
    -4 -3 8 3957.96
    3 -7 -8 3982.06
    -3 -4 -8 4177.09
    -7 0 8 1648.24
    0 7 8 1481.83
    7 0 -8 1589.76
    0 -7 -8 1670.43
    8 0 8 435.02
    0 -8 8 390.43
    8 -8 -8 342.78
    -8 0 -8 356.67
    8 -3 8 141.37
    5 3 8 150.98
    -3 -5 8 141.43
    -5 -3 -8 191.75
    5 -8 -8 175.39
    2 6 8 1353.87
    -2 8 8 1390.27
    -6 -2 8 1430.85
    -2 -6 -8 1465.34
    8 -2 -8 1349.36
    2 -8 -8 1354.05
    9 -2 8 273.86
    7 2 8 258.99
    -2 -7 8 282.76
    -7 -2 -8 350.55
    9 -7 -8 280.16
    7 -9 -8 282.64
    -5 -4 8 466.99
    4 5 8 483.73
    9 -5 8 543.41
    9 -4 -8 361.08
    4 -9 -8 317.22
    -4 -5 -8 431.77
    -8 -1 8 1376.63
    -9 1 8 1433.26
    -1 9 8 1194.85
    1 8 8 1230.65
    1 -9 -8 1219.72
    8 1 -8 1146.48
    9 -1 -8 1135.45
    -1 -8 -8 1245.49
    10 -1 8 53.25
    -1 -9 8 99.76
    9 1 8 56.11
    1 -10 8 -8.24
    -9 -1 -8 26.28
    9 -10 -8 55.21
    10 -4 8 516.99
    6 4 8 496.78
    -4 -6 8 520.32
    6 -10 -8 475.15
    -6 -4 -8 437.14
    10 -6 -8 369.51
    10 -7 8 238.18
    -7 -3 8 242.65
    3 7 8 200.6
    10 -3 -8 191
    -3 -7 -8 221.24
    3 -10 -8 224.54
    0 10 8 838.95
    -10 0 8 789.18
    0 -10 -8 735.41
    10 0 -8 642.16
    0 -11 8 2166.47
    11 0 8 1897.66
    11 -11 -8 2027.71
    -11 0 -8 2318.82
    11 -3 8 941.67
    8 3 8 790.57
    -3 -8 8 837.66
    11 -8 -8 754.64
    -8 -3 -8 845.4
    8 -11 -8 825.18
    5 6 8 117.71
    -6 -5 8 80.97
    11 -6 8 76.87
    5 -11 -8 138.1
    -5 -6 -8 128.31
    11 -5 -8 122.11
    -9 -2 8 781.3
    -11 2 8 851.96
    -2 11 8 711.66
    2 9 8 824.85
    2 -11 -8 738.11
    9 2 -8 664.03
    -2 -9 -8 739.69
    11 -2 -8 623.56
    12 -2 8 636.6
    10 2 8 602.27
    -2 -10 8 654.24
    2 -12 8 661.05
    12 -10 -8 658.3
    10 -12 -8 658.79
    -10 -2 -8 745.22
    -5 -7 8 467.81
    7 5 8 415.38
    12 -5 8 455.41
    -7 -5 -8 472.92
    7 -12 -8 476.59
    12 -7 -8 416.78
    12 -8 8 149.15
    -8 -4 8 176.52
    4 8 8 220.25
    -4 -8 -8 214.23
    12 -4 -8 206.03
    4 -12 -8 231.52
    8 4 -8 180.87
    -12 1 8 178.04
    -1 12 8 189.91
    1 11 8 212.6
    -11 -1 8 149.34
    12 -1 -8 147.6
    1 -12 -8 164.93
    -1 -11 -8 191.54
    11 1 -8 167.27
    1 -13 8 637.11
    13 -1 8 575.98
    -1 -12 8 653.98
    12 1 8 558.5
    -12 -1 -8 635.51
    12 -13 -8 558.38
    -4 -9 8 125.28
    9 4 8 170.65
    13 -4 8 121.58
    4 -13 8 110.27
    -9 -4 -8 149.97
    13 -9 -8 101.42
    9 -13 -8 157.84
    6 7 8 252.18
    13 -7 8 503.79
    -7 -6 8 527.28
    6 -13 -8 424.56
    -6 -7 -8 366.05
    13 -6 -8 363.49
    -10 -3 8 1123.85
    3 10 8 1044.34
    13 -3 -8 883.01
    3 -13 -8 972.09
    10 3 -8 899.5
    -3 -10 -8 1076.61
    0 13 8 608.93
    -13 0 8 615.64
    0 -13 -8 601.13
    13 0 -8 465.82
    14 0 8 217.49
    0 -14 8 340.03
    -14 0 -8 341.1
    14 -14 -8 329.77
    -3 -11 8 189.66
    14 -3 8 136.12
    11 3 8 54.32
    3 -14 8 178.1
    14 -11 -8 119.91
    11 -14 -8 110.53
    -11 -3 -8 142.7
    8 6 8 527.82
    -6 -8 8 545.15
    14 -6 8 470.04
    -8 -6 -8 393.67
    8 -14 -8 470.29
    14 -8 -8 397.35
    14 -9 8 494.39
    -9 -5 8 503.81
    5 9 8 532.59
    -5 -9 -8 491.45
    5 -14 -8 513.49
    14 -5 -8 388.7
    9 5 -8 483.28
    -12 -2 8 281.4
    2 12 8 274.36
    2 -14 -8 273.67
    12 2 -8 241.53
    -2 -12 -8 256.21
    14 -2 -8 197.06
    13 2 8 315.53
    2 -15 8 408.53
    15 -2 8 318.6
    -2 -13 8 385.32
    -13 -2 -8 398.72
    13 -15 -8 360.37
    15 -13 -8 337.16
    10 5 8 490.1
    -5 -10 8 544.27
    15 -5 8 495.04
    5 -15 8 531.05
    -10 -5 -8 535.56
    15 -10 -8 520.45
    10 -15 -8 567.95
    15 -8 8 235.2
    -8 -7 8 206.31
    7 8 8 200.56
    7 -15 -8 149.96
    15 -7 -8 148.91
    -7 -8 -8 182.51
    -11 -4 8 253.04
    15 -11 8 169.81
    4 11 8 156.06
    15 -4 -8 187.76
    4 -15 -8 199.94
    11 4 -8 180.47
    -4 -11 -8 225.11
    -15 1 8 347.56
    -14 -1 8 324.02
    1 14 8 325.4
    1 -15 -8 365.51
    -1 -14 -8 346.13
    14 1 -8 272.91
    15 -1 -8 334.6
    15 1 8 301.37
    16 -1 8 253.41
    1 -16 8 330.93
    -1 -15 8 427.34
    -15 -1 -8 308.92
    15 -16 -8 302.18
    16 -15 -8 344.59
    -4 -12 8 1254.35
    12 4 8 1085.56
    4 -16 8 1290.76
    16 -4 8 1169.38
    -12 -4 -8 1320.01
    12 -16 -8 1180.15
    16 -12 -8 1151.09
    9 7 8 357.64
    -7 -9 8 455.28
    16 -7 8 310.92
    -9 -7 -8 352.3
    16 -9 -8 387.78
    9 -16 -8 412.72
    16 -10 8 203.43
    6 10 8 148.36
    -10 -6 8 179.06
    6 -16 -8 197.88
    -6 -10 -8 156.7
    16 -6 -8 100.17
    10 6 -8 189.56
    16 -13 8 304.22
    3 13 8 312.13
    -13 -3 8 235.15
    3 -16 -8 235.09
    13 3 -8 218.18
    -3 -13 -8 230.5
    16 -3 -8 193.4
    -16 0 8 8.53
    0 -16 -8 44.61
    16 0 -8 -14.46
    17 0 8 30.32
    0 -17 8 58.73
    17 -17 -8 37.97
    -3 -14 8 102.29
    14 3 8 147.69
    3 -17 8 86.01
    17 -3 8 158.12
    17 -14 -8 133.75
    -14 -3 -8 118.17
    14 -17 -8 128.57
    11 6 8 190.38
    17 -6 8 207.34
    -6 -11 8 208.97
    6 -17 8 226.46
    -11 -6 -8 206.35
    17 -11 -8 164.41
    11 -17 -8 155.38
    -9 -8 8 1268.31
    8 9 8 998.11
    17 -9 8 1163.35
    8 -17 -8 1271.09
    -8 -9 -8 1220.49
    17 -8 -8 1058.3
    17 -12 8 502
    -12 -5 8 513.36
    5 12 8 437.12
    -5 -12 -8 531.45
    17 -5 -8 422.73
    5 -17 -8 552.87
    12 5 -8 434.8
    2 15 8 35.92
    -15 -2 8 93.55
    15 2 -8 0.92
    2 -17 -8 95.61
    -2 -15 -8 9.54
    17 -2 -8 78.36
    -2 -16 8 96.03
    16 2 8 16.74
    18 -2 8 -11.86
    2 -18 8 58.86
    -16 -2 -8 45.88
    16 -18 -8 46.06
    18 -16 -8 -4.08
    13 5 8 64.65
    -5 -13 8 27.4
    5 -18 8 96.08
    18 -5 8 57.34
    13 -18 -8 91.06
    18 -13 -8 73.95
    -13 -5 -8 36.12
    18 -8 8 332.07
    8 -18 8 311.1
    -8 -10 8 341.47
    10 8 8 321.45
    -10 -8 -8 242.63
    18 -10 -8 245.48
    10 -18 -8 311.01
    18 -11 8 923.74
    7 11 8 742.81
    -11 -7 8 822.83
    7 -18 -8 681.16
    -7 -11 -8 727.76
    18 -7 -8 537.32
    18 -14 8 724.18
    4 14 8 729.07
    -14 -4 8 656.22
    18 -4 -8 501.05
    4 -18 -8 697.24
    14 4 -8 548.7
    -4 -14 -8 630.54
    -4 -15 8 14.34
    15 -19 -8 45.74
    19 -15 -8 27.62
    19 -7 8 62.71
    -7 -12 8 113.9
    7 -19 8 83.37
    12 7 8 128.49
    19 -12 -8 55.54
    -12 -7 -8 40.07
    12 -19 -8 90.18
    19 -10 8 136.82
    -10 -9 8 142.84
    9 10 8 51.18
    9 -19 -8 212.03
    -9 -10 -8 207.04
    19 -9 -8 134.23
    -13 -6 8 180.01
    19 -13 8 241.16
    6 13 8 205.82
    -6 -13 -8 157.45
    19 -6 -8 165.53
    6 -19 -8 186.96
    13 6 -8 143.75
    -2 1 9 155.14
    1 1 9 181.06
    2 -1 9 181.16
    -1 2 9 168.7
    4 -2 9 633.8
    2 2 9 594.77
    -2 4 9 580.27
    2 -4 -9 585.61
    -2 -2 -9 621.77
    4 1 9 -12.68
    5 -1 9 37.65
    -4 -1 -9 66.22
    4 -5 -9 17.96
    -4 -1 9 366.16
    -5 1 9 407.08
    1 4 9 370.19
    -1 5 9 365.73
    1 -5 -9 378.04
    -1 -4 -9 386.31
    6 -3 9 1118.82
    3 3 9 1089.4
    -3 -3 9 992.8
    -3 6 9 1019.52
    3 -6 -9 1068.4
    -3 -3 -9 1137.99
    5 2 9 33.93
    7 -2 9 34.07
    -2 -5 9 36.18
    -5 -2 -9 -10.62
    5 -7 -9 33.61
    -5 -2 9 168.61
    2 5 9 124.57
    -2 7 9 85.49
    -2 -5 -9 157.46
    2 -7 -9 127.04
    8 -1 9 105.74
    -1 -7 9 84.92
    7 1 9 97.39
    7 -8 -9 76.48
    8 -7 -9 92.46
    8 -7 -9 99.15
    -7 -1 -9 99.23
    4 4 9 414.29
    8 -4 9 390.56
    -4 -4 9 376.7
    4 -8 -9 392.47
    -4 -4 -9 443.2
    -8 1 9 15.68
    -1 8 9 40.5
    -7 -1 9 35
    1 7 9 12.56
    -1 -7 -9 -50.05
    1 -8 -9 15.17
    6 3 9 615.1
    -3 -6 9 632.6
    9 -3 9 629.97
    6 -9 -9 592.3
    -6 -3 -9 699.99
    3 6 9 73.87
    -6 -3 9 133.68
    9 -6 9 160.36
    -3 -6 -9 97.48
    3 -9 -9 116.22
    9 -3 -9 92.67
    8 2 9 850.34
    10 -2 9 822.37
    -2 -8 9 799.61
    -8 -2 -9 802.92
    10 -8 -9 745.94
    10 -8 -9 789.43
    8 -10 -9 785.27
    -5 -5 9 731.46
    5 5 9 664.16
    10 -5 9 733.37
    10 -5 -9 690.04
    5 -10 -9 699.59
    -5 -5 -9 807.27
    -8 -2 9 373.97
    2 8 9 342.19
    -2 10 9 443.98
    -2 -8 -9 379.45
    2 -10 -9 435.55
    10 -2 -9 369.48
    1 -11 9 236.8
    10 1 9 267.55
    -1 -10 9 233.94
    11 -1 9 287.63
    11 -10 -9 250.34
    10 -11 -9 253.2
    -10 -1 -9 314.25
    7 4 9 95.41
    11 -4 9 87.11
    -4 -7 9 50.9
    7 -11 -9 20.25
    -7 -4 -9 18.14
    11 -7 -9 42.97
    4 7 9 68.22
    -7 -4 9 40.08
    11 -7 9 -23.29
    -4 -7 -9 59.02
    4 -11 -9 27.78
    11 -4 -9 35.63
    -11 1 9 40.19
    -10 -1 9 74.41
    -1 11 9 70.99
    1 10 9 34.91
    10 1 -9 120.33
    -1 -10 -9 70.74
    1 -11 -9 45.12
    11 -1 -9 60.15
    12 -3 9 278.78
    9 3 9 266.7
    3 -12 9 418.43
    -3 -9 9 305.33
    -9 -3 -9 328.33
    12 -9 -9 285.6
    9 -12 -9 358.89
    6 6 9 610.61
    -6 -6 9 684.86
    12 -6 9 645.73
    6 -12 -9 618.74
    12 -6 -9 553.13
    -6 -6 -9 622.66
    3 9 9 68.8
    -9 -3 9 26.7
    12 -9 9 16.23
    -3 -9 -9 5.64
    3 -12 -9 23.48
    12 -3 -9 -10.27
    11 2 9 52.23
    2 -13 9 87.89
    -2 -11 9 47.67
    13 -2 9 -6.51
    13 -11 -9 62.3
    -11 -2 -9 4.66
    11 -13 -9 58.27
    -5 -8 9 310.34
    8 5 9 282.42
    13 -5 9 330.62
    8 -13 -9 354.1
    13 -8 -9 260.3
    -8 -5 -9 308.81
    -8 -5 9 460.81
    5 8 9 419.6
    13 -8 9 471.63
    13 -5 -9 343.59
    5 -13 -9 432.6
    -5 -8 -9 452.5
    -11 -2 9 543.79
    2 11 9 530.89
    2 -13 -9 520.35
    11 2 -9 488.06
    13 -2 -9 431.61
    -2 -11 -9 525.47
    14 -1 9 67.3
    13 1 9 34.55
    1 -14 9 110.97
    -1 -13 9 66.3
    -13 -1 -9 96.07
    14 -13 -9 59.14
    13 -14 -9 88.7
    14 -13 -9 85.04
    -4 -10 9 142.39
    14 -4 9 41.71
    10 4 9 81.79
    4 -14 9 84.24
    14 -10 -9 72.47
    -10 -4 -9 101.35
    10 -14 -9 100.27
    7 7 9 49.13
    14 -7 9 37.31
    -7 -7 9 33.31
    7 -14 -9 54.11
    14 -7 -9 28.21
    -7 -7 -9 28.69
    4 10 9 160.3
    14 -10 9 105.26
    -10 -4 9 167.43
    -4 -10 -9 182.08
    4 -14 -9 144.63
    10 4 -9 104.49
    14 -4 -9 114.97
    -13 -1 9 57.86
    -14 1 9 43.98
    1 13 9 26.68
    1 -14 -9 6.05
    13 1 -9 28.34
    -1 -13 -9 44.26
    14 -1 -9 50.11
    -3 -12 9 201.43
    12 3 9 213.54
    3 -15 9 242.81
    15 -3 9 214.13
    15 -12 -9 222.4
    -12 -3 -9 311.42
    12 -15 -9 236.79
    9 6 9 35.42
    -6 -9 9 27.28
    15 -6 9 58.97
    15 -9 -9 14.11
    -9 -6 -9 -14
    9 -15 -9 45.45
    15 -9 9 23.53
    -9 -6 9 76.5
    6 9 9 60.54
    15 -6 -9 6.57
    6 -15 -9 -5.68
    -6 -9 -9 39.81
    15 -12 9 141.17
    -12 -3 9 136.35
    3 12 9 60.37
    3 -15 -9 114.69
    12 3 -9 100.8
    15 -3 -9 64.83
    -3 -12 -9 68.83
    -2 -14 9 -7.16
    14 2 9 7.56
    16 -2 9 59.46
    2 -16 9 25.13
    -14 -2 -9 19.54
    14 -16 -9 29.22
    16 -14 -9 0.57
    11 5 9 58.14
    16 -5 9 95.21
    -5 -11 9 122.16
    5 -16 9 120.06
    16 -11 -9 86.48
    -11 -5 -9 79.99
    11 -16 -9 113.65
    -8 -8 9 93.72
    16 -8 9 98.24
    8 8 9 100.66
    8 -16 -9 70.05
    16 -8 -9 59.88
    -8 -8 -9 76.46
    -11 -5 9 85.28
    16 -11 9 62.53
    5 11 9 63.05
    16 -5 -9 41.49
    -5 -11 -9 44.27
    5 -16 -9 80.22
    -14 -2 9 53.85
    2 14 9 43.97
    2 -16 -9 24.59
    14 2 -9 11.88
    16 -2 -9 44.79
    -2 -14 -9 76.16
    16 1 9 77.3
    17 -1 9 92.21
    1 -17 9 80.67
    -1 -16 9 65.69
    17 -16 -9 115.56
    16 -17 -9 111.76
    17 -16 -9 72.36
    -4 -13 9 151.59
    13 4 9 127.47
    4 -17 9 105.41
    17 -4 9 62.7
    -13 -4 -9 54.52
    17 -13 -9 91.06
    13 -17 -9 116.72
    10 7 9 79.65
    -7 -10 9 56.75
    17 -7 9 6.11
    7 -17 9 50.84
    17 -10 -9 50.25
    -10 -7 -9 81.53
    10 -17 -9 24.75
    17 -10 9 28.12
    -10 -7 9 31.18
    7 10 9 26.22
    7 -17 -9 17.73
    17 -7 -9 32.34
    -7 -10 -9 -4.23
    -13 -4 9 55.1
    17 -13 9 85.7
    4 13 9 52.91
    4 -17 -9 41
    13 4 -9 92.82
    17 -4 -9 63.84
    -4 -13 -9 110.08
    -16 -1 9 117.76
    1 -17 -9 108.59
    16 1 -9 54.57
    -1 -16 -9 74.2
    17 -1 -9 79.92
    -3 -15 9 9.54
    15 3 9 102.47
    18 -3 9 60.88
    3 -18 9 -36.31
    18 -15 -9 -16.52
    -15 -3 -9 33.45
    15 -18 -9 -22.09
    12 6 9 74.93
    18 -6 9 47.18
    -6 -12 9 15.39
    6 -18 9 -1.32
    18 -12 -9 27.85
    -12 -6 -9 23.06
    12 -18 -9 38.7
    -9 -9 9 128.71
    18 -9 9 140.81
    9 9 9 124.72
    9 -18 -9 150.89
    18 -9 -9 100.76
    -9 -9 -9 147.97
    -12 -6 9 110.01
    18 -12 9 68.14
    6 12 9 51.89
    18 -6 -9 38.02
    -6 -12 -9 100.84
    6 -18 -9 112.4
    18 -15 9 73.04
    -15 -3 9 28.96
    3 15 9 120.26
    3 -18 -9 33.37
    15 3 -9 102.99
    18 -3 -9 17.95
    -3 -15 -9 108.29
    19 -8 9 43.42
    -8 -11 9 107.25
    8 -19 9 86.79
    11 8 9 74.05
    11 -19 -9 47.23
    -11 -8 -9 43.66
    19 -11 -9 84.43
    8 11 9 144.47
    19 -11 9 200.11
    -11 -8 9 208.31
    8 -19 -9 181.88
    19 -8 -9 174.41
    -8 -11 -9 175.64
    1 0 10 404.52
    -1 1 10 434.71
    0 2 10 4199.05
    2 1 10 1189.8
    -2 3 10 1107.2
    3 -1 10 1187.55
    -3 2 10 1134.84
    4 0 10 627.99
    -1 4 10 1077.94
    4 -3 10 1164.56
    1 3 10 1168.77
    -3 -1 10 1088.58
    1 -4 -10 1205.34
    -1 -3 -10 1182.43
    5 -2 10 934.19
    -3 5 10 874.22
    -2 -3 10 884.02
    3 2 10 909.22
    -3 -2 -10 962.83
    3 -5 -10 887.63
    0 5 10 2407.78
    -5 0 10 2498.25
    0 -5 -10 2583.27
    5 1 10 181.8
    6 -1 10 158.94
    5 -6 -10 202.98
    -5 -1 -10 222.69
    2 4 10 586.33
    6 -4 10 700.79
    -2 6 10 524.95
    -4 -2 10 613.65
    -2 -4 -10 564.9
    2 -6 -10 594.26
    7 0 10 1513.87
    7 -3 10 1568.51
    4 3 10 1442.68
    -3 -4 10 1440.92
    4 -7 -10 1467.69
    -4 -3 -10 1538.53
    1 6 10 2452.06
    -6 -1 10 2594.59
    -1 7 10 2360.69
    -7 1 10 2775.16
    1 -7 -10 2572.65
    -1 -6 -10 2571.65
    8 -2 10 525.71
    -2 -6 10 494.63
    6 2 10 438.93
    -6 -2 -10 517.43
    6 -8 -10 476.11
    -5 -3 10 307.54
    3 5 10 332.95
    -3 8 10 344.36
    8 -5 10 347.12
    -3 -5 -10 337.28
    3 -8 -10 304.69
    -8 0 10 5181.43
    0 8 10 4492.62
    0 -8 -10 4975.97
    9 -1 10 195.95
    1 -9 10 239.56
    -1 -8 10 262.27
    8 1 10 286.53
    8 -9 -10 239.28
    -8 -1 -10 197.45
    9 -4 10 598.6
    5 4 10 543.52
    -4 -5 10 510.66
    -5 -4 -10 512.45
    5 -9 -10 536.79
    2 7 10 910.93
    -2 9 10 922.56
    -7 -2 10 1011.93
    -2 -7 -10 1059.12
    2 -9 -10 979.15
    0 -10 10 1824.57
    10 0 10 1729.95
    10 -10 -10 1723.76
    7 3 10 94.8
    10 -3 10 146.33
    -3 -7 10 111.2
    7 -10 -10 88.2
    -7 -3 -10 59.45
    4 6 10 546.1
    10 -6 10 584.92
    -6 -4 10 515.13
    4 -10 -10 582.05
    -4 -6 -10 628.81
    -10 1 10 74.31
    -9 -1 10 91.61
    -1 10 10 73.83
    1 9 10 63.39
    -1 -9 -10 99.86
    1 -10 -10 89.66
    11 -2 10 844.93
    2 -11 10 784.5
    9 2 10 722.15
    -2 -9 10 904.47
    9 -11 -10 842
    -9 -2 -10 862.99
    11 -9 -10 746.31
    11 -9 -10 803.69
    -5 -6 10 336.87
    11 -5 10 332.15
    6 5 10 303.95
    -6 -5 -10 229.53
    6 -11 -10 223.94
    11 -8 10 206.21
    -8 -3 10 172.58
    3 8 10 132.71
    -3 -8 -10 66.07
    3 -11 -10 85.54
    11 -3 -10 108.25
    -11 0 10 869.04
    0 11 10 833.97
    11 0 -10 692.01
    0 -11 -10 768.67
    1 -12 10 443.23
    11 1 10 392.07
    -1 -11 10 458.99
    12 -1 10 346.65
    -11 -1 -10 461.27
    12 -11 -10 377.31
    12 -11 -10 370.95
    11 -12 -10 385.94
    -4 -8 10 323.07
    8 4 10 276.73
    12 -4 10 334.8
    8 -12 -10 291.29
    -8 -4 -10 307.35
    12 -8 -10 245.26
    5 7 10 1395.38
    -7 -5 10 1521.32
    12 -7 10 1475.26
    5 -12 -10 1401.14
    -5 -7 -10 1546.64
    12 -5 -10 1360.12
    -10 -2 10 90.51
    2 10 10 79.22
    -2 -10 -10 106.62
    2 -12 -10 115.5
    12 -2 -10 108.06
    13 0 10 685.23
    0 -13 10 745.23
    13 -13 -10 730.58
    13 -3 10 589.82
    10 3 10 605.25
    3 -13 10 649.39
    -3 -10 10 661.81
    10 -13 -10 603.99
    -10 -3 -10 655.35
    13 -10 -10 577.75
    13 -10 -10 611.32
    7 6 10 26.45
    -6 -7 10 39.39
    13 -6 10 42.6
    13 -7 -10 12.03
    7 -13 -10 -7.03
    -7 -6 -10 7.31
    13 -9 10 462.41
    -9 -4 10 429.23
    4 9 10 409.06
    -4 -9 -10 347.27
    4 -13 -10 346.69
    13 -4 -10 364.66
    -12 -1 10 146.92
    -13 1 10 154.53
    -1 13 10 134.63
    1 12 10 162.48
    12 1 -10 154.48
    13 -1 -10 86.01
    1 -13 -10 141.75
    -1 -12 -10 145.15
    12 2 10 137.87
    2 -14 10 145.14
    14 -2 10 155.91
    -2 -12 10 216.99
    14 -12 -10 191.28
    -12 -2 -10 177.04
    14 -12 -10 190.08
    12 -14 -10 156.78
    -5 -9 10 999.59
    9 5 10 875.16
    14 -5 10 956.58
    9 -14 -10 869.19
    -9 -5 -10 904.97
    14 -9 -10 784.75
    -8 -6 10 94.9
    14 -8 10 73.05
    6 8 10 126
    14 -6 -10 83.44
    6 -14 -10 156.5
    -6 -8 -10 122.89
    -11 -3 10 151.83
    14 -11 10 160.43
    3 11 10 137.57
    -3 -11 -10 182.08
    3 -14 -10 193
    14 -3 -10 162.97
    -14 0 10 50.93
    0 14 10 21.93
    14 0 -10 59.32
    0 -14 -10 56.51
    14 1 10 344.35
    15 -1 10 404.02
    1 -15 10 390.69
    -1 -14 10 408.68
    15 -14 -10 346.96
    15 -14 -10 356.72
    14 -15 -10 390.76
    -4 -11 10 331.05
    15 -4 10 266.6
    11 4 10 266.23
    4 -15 10 385.76
    15 -11 -10 302.67
    -11 -4 -10 358.24
    11 -15 -10 331.09
    8 7 10 140.38
    -7 -8 10 186.06
    15 -7 10 195.58
    8 -15 -10 162.04
    15 -8 -10 135.82
    -8 -7 -10 125.71
    5 10 10 909.49
    -10 -5 10 1026.09
    15 -10 10 948.93
    -5 -10 -10 933.22
    5 -15 -10 848.87
    15 -5 -10 773.82
    2 13 10 117.26
    -13 -2 10 101.13
    13 2 -10 91.87
    2 -15 -10 121.81
    15 -2 -10 90.27
    -2 -13 -10 142.24
    16 0 10 55.6
    0 -16 10 34.69
    16 -16 -10 22.62
    16 -16 -10 53.15
    -3 -13 10 85.49
    13 3 10 48.23
    3 -16 10 98.77
    16 -3 10 27.68
    -13 -3 -10 79.33
    16 -13 -10 37.53
    16 -13 -10 49.67
    13 -16 -10 45.76
    10 6 10 336.98
    -6 -10 10 351.21
    16 -6 10 439.58
    6 -16 10 394.79
    10 -16 -10 310.07
    -10 -6 -10 260.4
    16 -10 -10 252.85
    16 -9 10 159.78
    -9 -7 10 146.7
    7 9 10 196.26
    16 -7 -10 97.47
    7 -16 -10 163.05
    -7 -9 -10 144.83
    -12 -4 10 371.49
    16 -12 10 368.75
    4 12 10 383.54
    -4 -12 -10 290.08
    4 -16 -10 371.8
    16 -4 -10 248.06
    -15 -1 10 144.74
    1 15 10 128.82
    15 1 -10 117.24
    16 -1 -10 109.48
    1 -16 -10 135.54
    -1 -15 -10 112.74
    -2 -15 10 30.11
    15 2 10 52.36
    17 -2 10 -26.94
    2 -17 10 15.1
    17 -15 -10 25.55
    17 -15 -10 15.41
    -15 -2 -10 70.4
    15 -17 -10 32.41
    17 -5 10 105.51
    12 5 10 70.99
    -5 -12 10 62.6
    5 -17 10 102.45
    -12 -5 -10 143.44
    12 -17 -10 109.46
    17 -12 -10 60.2
    -8 -9 10 103.68
    17 -8 10 95.16
    9 8 10 69.25
    9 -17 -10 46.94
    17 -9 -10 64.56
    -9 -8 -10 102.29
    17 -11 10 459.61
    6 11 10 367.88
    -11 -6 10 426.85
    6 -17 -10 471.54
    -6 -11 -10 399.45
    17 -6 -10 353.94
    17 -14 10 394.47
    3 14 10 308.04
    -14 -3 10 363.71
    -3 -14 -10 399.89
    14 3 -10 296.86
    3 -17 -10 307.25
    17 -3 -10 285.23
    -4 -14 10 179.87
    14 4 10 115.11
    4 -18 10 112.77
    18 -4 10 127.51
    18 -14 -10 70.73
    -14 -4 -10 86.16
    14 -18 -10 45.89
    11 7 10 45.97
    18 -7 10 82.65
    -7 -11 10 67.14
    7 -18 10 67.38
    11 -18 -10 89.51
    -11 -7 -10 89.03
    18 -11 -10 66.2
    -10 -8 10 193.65
    8 10 10 144.88
    18 -10 10 201.88
    18 -8 -10 190.37
    8 -18 -10 213
    -8 -10 -10 223.78
    -13 -5 10 85.18
    5 13 10 90.89
    18 -13 10 68.02
    -5 -13 -10 54.39
    5 -18 -10 58.06
    18 -5 -10 57.57
    19 -9 10 272.25
    9 -19 10 332.39
    -9 -10 10 307.59
    10 9 10 275.44
    10 -19 -10 259.93
    19 -10 -10 233.4
    -10 -9 -10 331.88
    -1 3 11 764.15
    3 -2 11 853.29
    -3 1 11 809.58
    1 2 11 773.15
    3 1 11 379.89
    -3 4 11 393.07
    4 -1 11 408.25
    5 -3 11 345.31
    2 3 11 381.43
    -3 -2 11 349.2
    -2 5 11 321.1
    2 -5 -11 358.43
    -2 -3 -11 364.4
    6 -2 11 693.18
    4 2 11 670.82
    -2 -4 11 705.44
    -4 -2 -11 743.54
    4 -6 -11 681.77
    1 5 11 83.95
    -5 -1 11 93.88
    -1 6 11 68.19
    -1 -5 -11 89.77
    1 -6 -11 127.3
    7 -1 11 143.91
    -1 -6 11 185.82
    6 1 11 131.66
    7 -4 11 172.23
    3 4 11 104.14
    -3 7 11 108.44
    -4 -3 11 120.77
    3 -7 -11 75.57
    -3 -4 -11 92.79
    8 -3 11 763.08
    5 3 11 773.46
    -3 -5 11 784.69
    5 -8 -11 712.39
    -5 -3 -11 768.65
    2 6 11 1497.49
    8 -6 11 1529.49
    -6 -2 11 1458.25
    -2 8 11 1411.22
    2 -8 -11 1485.2
    -2 -6 -11 1512.15
    9 -2 11 161.86
    7 2 11 121.39
    -2 -7 11 109.19
    -7 -2 -11 119.63
    7 -9 -11 82.47
    -5 -4 11 493.67
    4 5 11 519.71
    9 -5 11 453.26
    -4 -5 -11 510.08
    4 -9 -11 483.84
    -8 -1 11 944.47
    -1 9 11 903.55
    1 8 11 888.62
    -9 1 11 932.29
    1 -9 -11 810.17
    -1 -8 -11 951.98
    10 -1 11 323.3
    -1 -9 11 370.86
    9 1 11 264.9
    1 -10 11 377.5
    -9 -1 -11 357.83
    9 -10 -11 292.25
    6 4 11 155.97
    -4 -6 11 107.17
    10 -4 11 99.05
    6 -10 -11 83.99
    -6 -4 -11 171.36
    3 7 11 398.55
    10 -7 11 500.84
    -7 -3 11 426.96
    -3 -7 -11 394.74
    3 -10 -11 460.48
    11 -3 11 57.92
    8 3 11 95.51
    -3 -8 11 82.08
    8 -11 -11 103.9
    -8 -3 -11 29.27
    5 6 11 266.9
    -6 -5 11 229.92
    11 -6 11 229.33
    5 -11 -11 274.34
    -5 -6 -11 273.14
    -9 -2 11 30.48
    -2 11 11 32.58
    2 9 11 -21.78
    -2 -9 -11 38.23
    2 -11 -11 13.7
    12 -2 11 130.27
    2 -12 11 81.88
    -2 -10 11 113.09
    10 2 11 135.59
    10 -12 -11 108.28
    -10 -2 -11 88.22
    -5 -7 11 118.71
    7 5 11 105.69
    12 -5 11 175.22
    -7 -5 -11 132.74
    7 -12 -11 102.52
    12 -8 11 147.87
    -8 -4 11 135.24
    4 8 11 140.15
    -4 -8 -11 97.93
    4 -12 -11 114.28
    -12 1 11 198.45
    -1 12 11 187.4
    1 11 11 195.66
    -11 -1 11 147.65
    -1 -11 -11 170.34
    1 -12 -11 183.47
    1 -13 11 59.64
    12 1 11 37.45
    13 -1 11 31.08
    -1 -12 11 81.29
    13 -12 -11 20.25
    12 -13 -11 60.37
    13 -12 -11 36.21
    -4 -9 11 52.59
    9 4 11 49.37
    13 -4 11 109.72
    9 -13 -11 47.45
    -9 -4 -11 106.74
    6 7 11 84.02
    13 -7 11 79.08
    -7 -6 11 123.12
    6 -13 -11 88.41
    -6 -7 -11 104.68
    -10 -3 11 187.2
    13 -10 11 150.86
    3 10 11 221.17
    -3 -10 -11 137.42
    13 -3 -11 168.71
    3 -13 -11 173.34
    14 -3 11 177.73
    11 3 11 97.63
    3 -14 11 171.28
    -3 -11 11 152.01
    14 -11 -11 123.47
    11 -14 -11 115.2
    -11 -3 -11 125.46
    14 -11 -11 136.48
    8 6 11 149.85
    -6 -8 11 129.53
    14 -6 11 154.47
    -8 -6 -11 145.31
    8 -14 -11 127.42
    -9 -5 11 195.02
    14 -9 11 94.07
    5 9 11 147.12
    5 -14 -11 58.44
    -5 -9 -11 74.96
    14 -5 -11 134.64
    2 12 11 158.2
    -12 -2 11 130.81
    -2 -12 -11 108.91
    14 -2 -11 78.43
    2 -14 -11 106.95
    13 2 11 15.86
    2 -15 11 65.93
    15 -2 11 50.79
    -2 -13 11 42.63
    13 -15 -11 26.83
    -13 -2 -11 67.82
    15 -13 -11 18.74
    15 -13 -11 69.48
    -5 -10 11 332.51
    10 5 11 299.44
    15 -5 11 289.09
    5 -15 11 312.08
    10 -15 -11 278.64
    -10 -5 -11 288.87
    15 -8 11 81.49
    -8 -7 11 66.89
    7 8 11 40.21
    7 -15 -11 43.14
    -7 -8 -11 41.69
    15 -7 -11 32.92
    -11 -4 11 196.07
    15 -11 11 212.8
    4 11 11 220.14
    -4 -11 -11 171.62
    4 -15 -11 140.06
    15 -4 -11 146.32
    1 14 11 97.29
    -14 -1 11 154.77
    15 -1 -11 145.7
    1 -15 -11 161.88
    -1 -14 -11 104.11
    15 1 11 44.37
    16 -1 11 81.01
    1 -16 11 96.3
    -1 -15 11 99.86
    16 -15 -11 58.47
    16 -15 -11 53.34
    15 -16 -11 68.27
    -4 -12 11 35.39
    12 4 11 48.92
    4 -16 11 63.89
    16 -4 11 5.67
    12 -16 -11 28.61
    -12 -4 -11 38.06
    16 -12 -11 42.92
    16 -12 -11 32.25
    9 7 11 94.34
    -7 -9 11 109.19
    16 -7 11 196.27
    16 -9 -11 84.73
    -9 -7 -11 70.23
    9 -16 -11 157
    16 -10 11 276.41
    -10 -6 11 276.03
    6 10 11 219.96
    6 -16 -11 284.94
    -6 -10 -11 278.26
    16 -6 -11 210.89
    16 -13 11 13.92
    3 13 11 99.26
    -13 -3 11 124.16
    -3 -13 -11 109.25
    3 -16 -11 84.18
    16 -3 -11 106.52
    -3 -14 11 93.66
    14 3 11 18.95
    3 -17 11 59.43
    17 -3 11 25.25
    14 -17 -11 60.32
    -14 -3 -11 22.54
    17 -14 -11 55.95
    17 -14 -11 67.43
    11 6 11 130.93
    17 -6 11 110.22
    -6 -11 11 92.2
    6 -17 11 66.99
    11 -17 -11 73.7
    17 -11 -11 63.48
    -11 -6 -11 124.86
    -9 -8 11 469.59
    17 -9 11 472.59
    8 9 11 453.02
    8 -17 -11 537.37
    -8 -9 -11 416.74
    17 -8 -11 385.95
    -12 -5 11 10.63
    5 12 11 29.67
    17 -12 11 4.55
    -5 -12 -11 61.74
    5 -17 -11 71.24
    17 -5 -11 44.58
    17 -15 11 139.2
    2 15 11 115.06
    -15 -2 11 166.44
    -2 -15 -11 121.39
    17 -2 -11 104.19
    2 -17 -11 162.33
    13 5 11 4.89
    5 -18 11 81.08
    18 -5 11 28.14
    13 -18 -11 13.73
    -13 -5 -11 57.78
    18 -13 -11 20.47
    18 -8 11 55.69
    8 -18 11 7.07
    -8 -10 11 84.44
    10 8 11 9.82
    18 -10 -11 29.92
    10 -18 -11 56.26
    -10 -8 -11 83.59
    18 -11 11 79.07
    7 11 11 46.04
    -11 -7 11 89.36
    7 -18 -11 76.33
    -7 -11 -11 35.2
    18 -7 -11 71.24
    0 0 12 3535.98
    1 1 12 825.7
    2 -1 12 866.13
    -2 1 12 840.52
    -1 2 12 849.52
    -3 3 12 773.36
    3 0 12 831.04
    0 3 12 653.4
    3 -3 12 677.57
    -3 0 12 640.9
    -3 0 12 717.81
    -2 4 12 417.63
    4 -2 12 425.2
    2 2 12 489.56
    4 1 12 615.78
    5 -1 12 591.81
    -1 5 12 1868.85
    1 4 12 1937.1
    5 -4 12 2188.16
    -4 -1 12 1895.44
    -1 -4 -12 2086.74
    1 -5 -12 2059.94
    6 0 12 41.72
    6 -3 12 261.2
    3 3 12 276.25
    -3 6 12 265.22
    -3 -3 12 304.41
    3 -6 -12 221.42
    -3 -3 -12 241.21
    0 6 12 973.95
    -6 0 12 998.25
    0 -6 -12 839.94
    -2 -5 12 258.92
    7 -2 12 262.78
    5 2 12 251.19
    5 -7 -12 144.27
    -5 -2 12 917.58
    2 5 12 902.35
    7 -5 12 973.08
    -2 7 12 931.35
    -2 -5 -12 876.61
    2 -7 -12 891.63
    8 -1 12 40.31
    -1 -7 12 28.5
    7 1 12 -7.52
    4 4 12 249.27
    8 -4 12 163.29
    -4 -4 12 197.58
    -4 -4 -12 208.51
    4 -8 -12 203.47
    -1 8 12 521.22
    -7 -1 12 572.38
    1 7 12 577.5
    1 -8 -12 580.03
    -1 -7 -12 592.53
    0 -9 12 523.55
    9 0 12 500.22
    6 3 12 194.2
    9 -3 12 180.12
    -3 -6 12 267.15
    6 -9 -12 245.96
    -6 -3 -12 242.45
    3 6 12 1549.69
    -6 -3 12 1558.73
    -3 9 12 1531.52
    9 -6 12 1613.94
    -3 -6 -12 1550.9
    3 -9 -12 1612.75
    -9 0 12 285.61
    0 9 12 297.4
    0 -9 -12 363.06
    10 -2 12 1047.63
    8 2 12 997.1
    -2 -8 12 1068.8
    -8 -2 -12 1088.54
    8 -10 -12 946.49
    -5 -5 12 556.42
    5 5 12 547.41
    10 -5 12 604.79
    5 -10 -12 503.28
    -5 -5 -12 509.74
    10 -8 12 265.59
    -2 10 12 303.59
    -8 -2 12 321.86
    2 8 12 330.22
    2 -10 -12 258.22
    -2 -8 -12 273.21
    1 -11 12 381.85
    10 1 12 393.36
    -1 -10 12 434.43
    11 -1 12 352.9
    10 -11 -12 367
    7 4 12 198.22
    11 -4 12 201.66
    -4 -7 12 216.16
    -7 -4 -12 238.79
    7 -11 -12 209.2
    4 7 12 532.84
    -7 -4 12 599.43
    11 -7 12 621.7
    4 -11 -12 551.77
    -4 -7 -12 618.15
    -1 11 12 28.67
    -10 -1 12 -14.7
    1 10 12 -6.39
    1 -11 -12 31.75
    -1 -10 -12 34.46
    0 -12 12 435.81
    12 0 12 361.41
    12 -12 -12 373.54
    12 -12 -12 375.24
    12 -3 12 432.97
    9 3 12 363.96
    -3 -9 12 355.89
    9 -12 -12 325.17
    -9 -3 -12 398.09
    12 -6 12 389.49
    6 6 12 364.03
    -6 -6 12 383.59
    -6 -6 -12 338.37
    6 -12 -12 368.58
    12 -9 12 233.32
    3 9 12 221.57
    -9 -3 12 291.86
    -3 -9 -12 251.27
    3 -12 -12 234.48
    -12 0 12 499.19
    0 12 12 484.34
    0 -12 -12 354.01
    11 2 12 633.78
    2 -13 12 714.53
    -2 -11 12 743.28
    13 -2 12 660.74
    11 -13 -12 640.54
    -11 -2 -12 746.81
    -5 -8 12 369.08
    8 5 12 334.96
    13 -5 12 382.89
    8 -13 -12 332.88
    -8 -5 -12 409.35
    -8 -5 12 173.97
    13 -8 12 126.13
    5 8 12 130.63
    5 -13 -12 90.42
    -5 -8 -12 166.65
    -11 -2 12 140.4
    2 11 12 136.14
    13 -11 12 137.07
    -2 -11 -12 146.89
    2 -13 -12 122.27
    13 1 12 141.65
    1 -14 12 153.97
    14 -1 12 148.04
    -1 -13 12 185.74
    13 -14 -12 135.48
    14 -13 -12 106.76
    14 -13 -12 110.17
    -4 -10 12 273.08
    14 -4 12 212.63
    10 4 12 286.38
    4 -14 12 254.94
    10 -14 -12 203.46
    -10 -4 -12 225.67
    7 7 12 968.74
    -7 -7 12 1099.7
    14 -7 12 1016.34
    -7 -7 -12 987
    7 -14 -12 1003.95
    -10 -4 12 146.73
    14 -10 12 118.32
    4 10 12 83.4
    -4 -10 -12 162.06
    4 -14 -12 175.13
    1 13 12 45.73
    -13 -1 12 89
    -1 -13 -12 68.63
    1 -14 -12 92.34
    15 0 12 -2.28
    0 -15 12 56.61
    15 -15 -12 15.86
    15 -15 -12 27.44
    -3 -12 12 163.98
    12 3 12 193.48
    3 -15 12 200.04
    15 -3 12 157.53
    -12 -3 -12 133.99
    12 -15 -12 140.99
    9 6 12 104.97
    -6 -9 12 121.21
    15 -6 12 151.2
    9 -15 -12 93.18
    -9 -6 -12 100.43
    15 -9 12 161.19
    -9 -6 12 126.82
    6 9 12 82.03
    6 -15 -12 121.13
    -6 -9 -12 75.93
    -12 -3 12 323.71
    3 12 12 336.42
    15 -12 12 375.52
    -3 -12 -12 280.21
    3 -15 -12 332.91
    -15 0 12 247.67
    0 -15 -12 240.75
    14 2 12 149.61
    16 -2 12 103.83
    2 -16 12 105.62
    -2 -14 12 173.73
    14 -16 -12 126.51
    16 -14 -12 118.85
    16 -5 12 -50.92
    -5 -11 12 46.35
    11 5 12 36.4
    5 -16 12 30.01
    -11 -5 -12 58.44
    11 -16 -12 25.41
    -8 -8 12 111.61
    16 -8 12 81.07
    8 8 12 135.01
    -8 -8 -12 99.95
    8 -16 -12 70.63
    -11 -5 12 338.17
    16 -11 12 308.12
    5 11 12 203.95
    -5 -11 -12 195.62
    5 -16 -12 207.59
    16 -14 12 223.95
    -14 -2 12 204.01
    2 14 12 212.36
    -2 -14 -12 223.68
    2 -16 -12 234.37
    -4 -13 12 70.36
    13 4 12 120.67
    4 -17 12 58.85
    17 -4 12 176.49
    13 -17 -12 58.32
    -13 -4 -12 113.53
    10 7 12 42.84
    -7 -10 12 104.07
    17 -7 12 55.02
    7 -17 12 11.29
    10 -17 -12 69.14
    -10 -7 -12 -2.58
    17 -10 12 217.08
    -10 -7 12 220.54
    7 10 12 188.3
    7 -17 -12 240
    -7 -10 -12 217.43
    17 -13 12 24.46
    4 13 12 72.18
    -13 -4 12 44.38
    -4 -13 -12 -17.34
    4 -17 -12 32.34
    18 -9 12 83.44
    -9 -9 12 54.98
    9 9 12 68.36
    -9 -9 -12 37.36
    9 -18 -12 59.53
    2 1 13 641.04
    -2 3 13 596.94
    -3 2 13 591.03
    3 -1 13 616.61
    -1 4 13 479.41
    4 -3 13 504.5
    1 3 13 502.46
    -3 -1 13 498.02
    5 -2 13 170.97
    -2 -3 13 198.68
    -3 5 13 196.09
    3 2 13 170.64
    6 -1 13 362.6
    5 1 13 385.8
    6 -4 13 1123.82
    2 4 13 1036.08
    -2 6 13 1012.23
    -4 -2 13 1053.47
    2 -6 -13 947.52
    -2 -4 -13 994.35
    7 -3 13 76.13
    4 3 13 16.98
    -3 -4 13 76.35
    4 -7 -13 65.42
    1 6 13 635.81
    7 -6 13 731.67
    -6 -1 13 671.32
    -1 7 13 582.83
    1 -7 -13 579.96
    -1 -6 -13 565.57
    8 -2 13 182.51
    -2 -6 13 234.74
    6 2 13 239.24
    -5 -3 13 309.63
    3 5 13 385.72
    -3 8 13 367.9
    8 -5 13 332.79
    3 -8 -13 341.01
    -3 -5 -13 371.33
    9 -1 13 255.99
    1 -9 13 263.16
    -1 -8 13 270.96
    8 1 13 208.22
    9 -4 13 546.79
    5 4 13 515.22
    -4 -5 13 516.73
    5 -9 -13 439.28
    -5 -4 -13 496.21
    2 7 13 50.81
    9 -7 13 45.64
    -2 9 13 21.84
    -7 -2 13 70.95
    -2 -7 -13 55.38
    2 -9 -13 71.29
    7 3 13 215.98
    10 -3 13 271.52
    -3 -7 13 217.06
    -7 -3 -13 202.42
    7 -10 -13 199.35
    4 6 13 468.76
    -6 -4 13 532.31
    10 -6 13 444.55
    4 -10 -13 422.28
    -4 -6 -13 471.6
    -9 -1 13 358.21
    -1 10 13 368.01
    1 9 13 343.66
    1 -10 -13 363.71
    -1 -9 -13 320.96
    11 -2 13 476.53
    2 -11 13 574.36
    9 2 13 485.35
    -2 -9 13 490.06
    9 -11 -13 475.44
    -5 -6 13 149.63
    6 5 13 116.61
    11 -5 13 101.95
    -6 -5 -13 102.56
    6 -11 -13 124.93
    11 -8 13 279.23
    -8 -3 13 298.63
    3 8 13 316.13
    3 -11 -13 255
    -3 -8 -13 259.89
    11 1 13 100.99
    1 -12 13 51.64
    -1 -11 13 42.58
    12 -1 13 125.21
    8 4 13 181.08
    12 -4 13 170.39
    -4 -8 13 140.64
    8 -12 -13 141.42
    -8 -4 -13 143.88
    5 7 13 102.43
    12 -7 13 111.42
    -7 -5 13 94.48
    5 -12 -13 142.94
    -5 -7 -13 90.58
    -10 -2 13 39.81
    12 -10 13 52.41
    2 10 13 37.04
    2 -12 -13 60.12
    -2 -10 -13 30.01
    13 -3 13 109.73
    10 3 13 159.66
    3 -13 13 175.96
    -3 -10 13 188.27
    -10 -3 -13 216.1
    10 -13 -13 141.71
    7 6 13 -21.98
    -6 -7 13 43.22
    13 -6 13 -28.21
    -7 -6 -13 24.47
    7 -13 -13 24.74
    -9 -4 13 354.71
    4 9 13 278.63
    13 -9 13 355.58
    -4 -9 -13 311.64
    4 -13 -13 324.51
    -1 13 13 34.72
    1 12 13 14.97
    -12 -1 13 16.56
    1 -13 -13 11.78
    -1 -12 -13 51.08
    12 2 13 -3.03
    2 -14 13 -6.35
    14 -2 13 49.44
    -2 -12 13 102.77
    12 -14 -13 35.22
    -5 -9 13 -38.98
    9 5 13 -20.2
    14 -5 13 2.18
    -9 -5 -13 -34.16
    9 -14 -13 7.7
    14 -8 13 49.64
    -8 -6 13 37.45
    6 8 13 103.92
    -6 -8 -13 98.11
    6 -14 -13 52.84
    -11 -3 13 132.15
    14 -11 13 77.98
    3 11 13 97.08
    -3 -11 -13 32.26
    3 -14 -13 70.7
    14 1 13 56.56
    15 -1 13 -11.27
    1 -15 13 47.66
    -1 -14 13 38.43
    14 -15 -13 11.59
    14 -15 -13 20.71
    -4 -11 13 26.58
    15 -4 13 85.64
    11 4 13 58.53
    4 -15 13 50.08
    -11 -4 -13 22.98
    11 -15 -13 26.04
    8 7 13 98.48
    -7 -8 13 95.36
    15 -7 13 88.62
    -8 -7 -13 104.54
    8 -15 -13 57.75
    15 -10 13 100.93
    5 10 13 57.67
    -10 -5 13 108.96
    -5 -10 -13 66.54
    5 -15 -13 62.25
    -13 -2 13 43.8
    2 13 13 5.92
    15 -13 13 -14.46
    -2 -13 -13 36.17
    2 -15 -13 48.25
    -3 -13 13 202.37
    13 3 13 163.02
    3 -16 13 182.31
    16 -3 13 98.17
    13 -16 -13 118.04
    10 6 13 129.27
    -6 -10 13 136.78
    16 -6 13 111.21
    6 -16 13 144.19
    -10 -6 -13 148.86
    10 -16 -13 157.93
    -9 -7 13 42.66
    7 9 13 61.64
    16 -9 13 85
    -7 -9 -13 81.92
    7 -16 -13 39.4
    -12 -4 13 54.32
    4 12 13 44.06
    16 -12 13 67.84
    -4 -12 -13 109.55
    4 -16 -13 25.32
    17 -8 13 70.48
    -8 -9 13 71.45
    9 8 13 110.46
    9 -17 -13 87.13
    -9 -8 -13 85.17
    -11 -6 13 50.68
    17 -11 13 161.84
    6 11 13 94.84
    6 -17 -13 102.52
    -6 -11 -13 101.92
    0 1 14 678.87
    1 -1 14 674.72
    -1 0 14 702.29
    2 0 14 2053.34
    -2 2 14 2049.63
    0 -2 14 2149.34
    -3 1 14 666.15
    -1 3 14 635.55
    3 -2 14 653.4
    1 2 14 625.59
    2 -3 14 623.57
    -2 -1 14 708.95
    3 1 14 598.25
    4 -1 14 641.9
    -3 4 14 595.19
    -4 0 14 903
    0 4 14 891.02
    -4 0 14 995.77
    4 -4 14 973.09
    5 0 14 1887.14
    2 3 14 161.69
    5 -3 14 243.47
    -3 -2 14 178.39
    -2 5 14 200.89
    -2 -4 14 82.79
    6 -2 14 74.88
    4 2 14 26.67
    1 5 14 334.97
    6 -5 14 321.21
    -5 -1 14 357.18
    -1 6 14 326.74
    -1 -5 -14 332.9
    1 -6 -14 271.11
    7 -1 14 396.38
    -1 -6 14 413.76
    6 1 14 392.37
    3 4 14 942.06
    7 -4 14 953.54
    -3 7 14 893.91
    -4 -3 14 918.24
    3 -7 -14 849.61
    0 7 14 345.23
    0 -7 -14 351.05
    0 -8 14 454.73
    8 0 14 453.8
    5 3 14 68.4
    -3 -5 14 97.87
    8 -3 14 122.59
    2 6 14 363.63
    -6 -2 14 412.1
    8 -6 14 399.16
    -2 8 14 405.24
    -2 -6 -14 380.34
    2 -8 -14 397.21
    9 -2 14 112.51
    7 2 14 66.01
    -2 -7 14 85.86
    -5 -4 14 479.75
    4 5 14 491.59
    9 -5 14 478.03
    4 -9 -14 501.16
    -4 -5 -14 508.23
    9 -8 14 711.4
    -8 -1 14 764.9
    -1 9 14 681.15
    1 8 14 732.43
    -1 -8 -14 613.55
    1 -9 -14 654.4
    10 -1 14 123.07
    1 -10 14 94.55
    -1 -9 14 71.53
    9 1 14 165.77
    6 4 14 1084.87
    10 -4 14 1070.74
    -4 -6 14 1028.57
    6 -10 -14 893.25
    -6 -4 -14 979.32
    3 7 14 223.97
    10 -7 14 306.84
    -7 -3 14 297.96
    -3 -7 -14 249.97
    3 -10 -14 200.52
    0 10 14 137.8
    0 -10 -14 189.46
    0 -11 14 742.5
    11 0 14 696.27
    11 -3 14 518.14
    8 3 14 474.97
    -3 -8 14 538.25
    8 -11 -14 475.13
    5 6 14 504.06
    11 -6 14 515.2
    -6 -5 14 577.64
    -5 -6 -14 531.04
    5 -11 -14 521.27
    11 -9 14 451.44
    -9 -2 14 421.63
    -2 11 14 396.89
    2 9 14 380.59
    2 -11 -14 375.15
    -2 -9 -14 419.14
    10 2 14 137.94
    2 -12 14 200.26
    -2 -10 14 165.29
    12 -2 14 204.04
    -5 -7 14 965.83
    7 5 14 857.33
    12 -5 14 935.11
    7 -12 -14 842.83
    -7 -5 -14 902.05
    -8 -4 14 267.37
    12 -8 14 310.62
    4 8 14 282.48
    4 -12 -14 277.33
    -4 -8 -14 280.65
    12 -11 14 32.41
    -1 12 14 79.67
    1 11 14 94.12
    -11 -1 14 78.62
    1 -12 -14 131.84
    -1 -11 -14 108.14
    12 1 14 189.59
    1 -13 14 220.67
    13 -1 14 238.03
    -1 -12 14 219.95
    -4 -9 14 190.24
    13 -4 14 136.87
    9 4 14 159.54
    9 -13 -14 177.81
    -9 -4 -14 186.49
    13 -7 14 534.03
    6 7 14 425.31
    -7 -6 14 540.12
    6 -13 -14 406.27
    -6 -7 -14 437.46
    -10 -3 14 398.63
    13 -10 14 420.07
    3 10 14 431.1
    3 -13 -14 353.28
    -3 -10 -14 343.71
    0 13 14 323.06
    0 -13 -14 280.23
    14 0 14 234.06
    0 -14 14 227.05
    11 3 14 111.89
    3 -14 14 140.16
    -3 -11 14 155.16
    14 -3 14 59.87
    11 -14 -14 50.81
    8 6 14 303.97
    -6 -8 14 336.07
    14 -6 14 279.15
    8 -14 -14 247.12
    -8 -6 -14 275.67
    14 -9 14 320.22
    -9 -5 14 319.39
    5 9 14 298.6
    5 -14 -14 306.43
    -5 -9 -14 310.08
    14 -12 14 208.72
    -12 -2 14 308.34
    2 12 14 268.37
    2 -14 -14 220.15
    -2 -12 -14 193.01
    13 2 14 41.19
    2 -15 14 61.56
    15 -2 14 36.79
    -2 -13 14 50.9
    -5 -10 14 89.13
    10 5 14 71.06
    15 -5 14 69.55
    5 -15 14 50.11
    -10 -5 -14 62
    10 -15 -14 80.25
    -8 -7 14 275.18
    15 -8 14 331.01
    7 8 14 342.08
    -7 -8 -14 262.78
    7 -15 -14 227.86
    -11 -4 14 7.99
    4 11 14 52.03
    15 -11 14 51
    4 -15 -14 37.97
    -4 -11 -14 33.1
    4 -16 14 92.33
    12 -16 -14 129.95
    9 7 14 79.05
    -7 -9 14 112.14
    16 -7 14 117.97
    -9 -7 -14 49.37
    9 -16 -14 141.17
    16 -10 14 171.04
    6 10 14 177.8
    -10 -6 14 191.14
    -6 -10 -14 186.48
    6 -16 -14 194.21
    -2 1 15 302.25
    1 -2 15 254.49
    1 1 15 269.82
    -1 2 15 263.28
    -1 -1 15 307.6
    2 -1 15 285.97
    4 -2 15 50.86
    -2 4 15 12.19
    2 2 15 53.88
    5 -1 15 255.21
    4 1 15 241.8
    -1 5 15 515.12
    5 -4 15 544.06
    1 4 15 475.99
    -4 -1 15 474.11
    6 -3 15 42.12
    3 3 15 13.14
    -3 6 15 23.81
    -3 -3 15 19.56
    7 -2 15 100.68
    -2 -5 15 66.78
    5 2 15 92.78
    2 5 15 39.72
    -5 -2 15 34
    -2 7 15 28.41
    7 -5 15 76.17
    8 -1 15 37.43
    -1 -7 15 38.21
    7 1 15 23.97
    8 -4 15 4.64
    4 4 15 -12.07
    -4 -4 15 14.21
    8 -7 15 65.45
    -7 -1 15 20.91
    -1 8 15 67.88
    1 7 15 26.47
    1 -8 -15 40.54
    -1 -7 -15 -21.69
    6 3 15 118.57
    9 -3 15 99.77
    -3 -6 15 92.47
    3 6 15 57.45
    -6 -3 15 21.17
    9 -6 15 36.55
    3 -9 -15 24.6
    -3 -6 -15 35.43
    10 -2 15 85.06
    8 2 15 146.84
    -2 -8 15 135.72
    -5 -5 15 63.27
    5 5 15 46.63
    10 -5 15 68.99
    5 -10 -15 35.97
    -5 -5 -15 88.06
    -8 -2 15 66.19
    -2 10 15 74.91
    10 -8 15 30.91
    2 8 15 114.42
    2 -10 -15 37.46
    -2 -8 -15 60.9
    1 -11 15 143.08
    10 1 15 149.53
    -1 -10 15 61.24
    11 -1 15 78.57
    7 4 15 83.85
    11 -4 15 109.93
    -4 -7 15 177.52
    7 -11 -15 130.34
    4 7 15 81.99
    11 -7 15 73.32
    -7 -4 15 54.64
    -4 -7 -15 49.78
    4 -11 -15 75.99
    -10 -1 15 109.93
    11 -10 15 153.27
    -1 11 15 91.5
    1 10 15 93.72
    -1 -10 -15 111.17
    1 -11 -15 83.53
    12 -3 15 118.13
    9 3 15 150.51
    3 -12 15 117.59
    -3 -9 15 125.02
    6 6 15 14.87
    -6 -6 15 101.85
    12 -6 15 63.39
    -6 -6 -15 62.64
    6 -12 -15 82.91
    12 -9 15 210.48
    -9 -3 15 188.26
    3 9 15 158.4
    -3 -9 -15 172.6
    3 -12 -15 147.25
    11 2 15 87.7
    2 -13 15 30.69
    13 -2 15 99.63
    -2 -11 15 49.94
    -5 -8 15 88.08
    8 5 15 63.29
    13 -5 15 112.73
    8 -13 -15 82.03
    -8 -5 -15 60.64
    13 -8 15 28.11
    -8 -5 15 48.62
    5 8 15 52.85
    5 -13 -15 43.59
    -5 -8 -15 51.47
    -11 -2 15 72.87
    2 11 15 63.34
    13 -11 15 40.98
    2 -13 -15 70.68
    -2 -11 -15 97
    13 1 15 38.77
    14 -1 15 6.68
    1 -14 15 -5.47
    -1 -13 15 53.49
    -4 -10 15 87.33
    14 -4 15 57.51
    10 4 15 91.21
    4 -14 15 28.66
    10 -14 -15 59.32
    7 7 15 66.93
    -7 -7 15 54.51
    14 -7 15 69.49
    7 -14 -15 54.55
    -7 -7 -15 63.14
    -10 -4 15 94.64
    14 -10 15 88.94
    4 10 15 47.13
    -4 -10 -15 34.53
    4 -14 -15 74.92
    1 13 15 18.71
    14 -13 15 -4.7
    1 -14 -15 -15.53
    -1 -13 -15 38.79
    9 6 15 134.39
    -6 -9 15 157.66
    15 -6 15 93.62
    9 -15 -15 139.56
    -9 -6 -15 142.63
    15 -9 15 185.01
    -9 -6 15 227.76
    6 9 15 198.2
    6 -15 -15 128.37
    -6 -9 -15 184.62
    0 -1 16 1269.52
    1 0 16 1237.57
    -1 1 16 1195.16
    2 -2 16 968.56
    -2 0 16 949.39
    0 2 16 907.33
    -2 3 16 1160.17
    1 -3 16 1217.52
    3 -1 16 1247.98
    -1 -2 16 1303.69
    2 1 16 1220.49
    4 0 16 112.42
    -1 4 16 357.15
    4 -3 16 366.88
    1 3 16 353.1
    -3 -1 16 344.99
    -3 -1 16 350.13
    3 -4 16 386.47
    -2 -3 16 54.82
    -3 5 16 59.83
    3 2 16 13.3
    5 -2 16 72.18
    0 5 16 116.11
    5 -5 16 146.98
    6 -1 16 627.54
    -1 -5 16 702.01
    5 1 16 691.1
    2 4 16 195.9
    6 -4 16 223.09
    -2 6 16 211.06
    -4 -2 16 203.64
    0 -7 16 405.46
    7 0 16 415.05
    4 3 16 967.39
    7 -3 16 930.37
    -3 -4 16 954.3
    1 6 16 225.37
    7 -6 16 255.01
    -1 7 16 236.81
    8 -2 16 249.21
    6 2 16 246.24
    -2 -6 16 278.08
    -5 -3 16 215.53
    3 5 16 175.96
    8 -5 16 201.72
    8 -8 16 485.52
    0 8 16 480.09
    0 -8 -16 404.27
    9 -1 16 227.92
    1 -9 16 254.92
    -1 -8 16 227.15
    8 1 16 220.21
    5 4 16 310.81
    9 -4 16 307.38
    -4 -5 16 343.7
    2 7 16 39.56
    -7 -2 16 31.52
    -2 9 16 55.07
    9 -7 16 21.15
    -2 -7 -16 16.23
    2 -9 -16 33.09
    0 -10 16 23.13
    10 0 16 7.45
    10 -3 16 330.67
    7 3 16 315.61
    -3 -7 16 342.68
    4 6 16 528.87
    10 -6 16 531.94
    -6 -4 16 519.81
    -4 -6 -16 497.3
    4 -10 -16 518.04
    10 -9 16 38.98
    -1 10 16 16.56
    1 9 16 -5.96
    1 -10 -16 5.7
    -1 -9 -16 32.86
    11 -2 16 521.13
    9 2 16 504.32
    2 -11 16 502.34
    -2 -9 16 487.66
    -5 -6 16 615.46
    6 5 16 506.09
    11 -5 16 566.38
    6 -11 -16 502.48
    11 -8 16 383.73
    3 8 16 265.2
    -8 -3 16 374.7
    -3 -8 -16 393.68
    3 -11 -16 285.54
    11 -11 16 494.3
    0 11 16 535.05
    0 -11 -16 541.43
    11 1 16 179.33
    1 -12 16 150.27
    -1 -11 16 199.73
    12 -1 16 177.5
    -4 -8 16 288.73
    12 -4 16 251.71
    8 4 16 310.44
    12 -7 16 1029.97
    5 7 16 863.09
    -7 -5 16 1063.65
    5 -12 -16 921.51
    -5 -7 -16 972.46
    -10 -2 16 153.14
    12 -10 16 127.25
    2 10 16 182.86
    2 -12 -16 130.33
    -2 -10 -16 130.65
    10 3 16 48.47
    3 -13 16 72.06
    -3 -10 16 33.6
    13 -3 16 84.02
    7 6 16 79.51
    -6 -7 16 43.47
    13 -6 16 68.13
    7 -13 -16 73.33
    -7 -6 -16 74.65
    -9 -4 16 109
    13 -9 16 104.56
    4 9 16 114.1
    4 -13 -16 147.52
    -4 -9 -16 142.91
    13 -12 16 261.22
    1 12 16 250.77
    -1 -12 -16 178.19
    1 -13 -16 170.22
    -5 -9 16 142
    9 5 16 123.91
    14 -5 16 264.9
    9 -14 -16 183.45
    -8 -6 16 56.03
    14 -8 16 37.58
    6 8 16 47.83
    -6 -8 -16 64.45
    6 -14 -16 67.06
    3 11 16 71.45
    14 -11 16 60.15
    -11 -3 16 68.01
    -3 -11 -16 63.79
    3 -14 -16 47.27
    -2 -1 17 320.17
    -1 3 17 306.84
    -3 1 17 295.82
    1 2 17 290.09
    2 -3 17 280.78
    -3 1 17 291.7
    3 -2 17 271.61
    4 -1 17 284.36
    1 -4 17 371.11
    3 1 17 306.03
    -1 -3 17 366.32
    -3 -2 17 105.94
    2 3 17 62.16
    3 -5 17 99.07
    -3 -2 17 60.42
    -2 5 17 68.84
    5 -3 17 104.48
    6 -2 17 158.01
    4 2 17 131.7
    -2 -4 17 156.82
    1 5 17 139.72
    6 -5 17 120.4
    5 -6 17 129.58
    -1 6 17 107.08
    7 -1 17 78.09
    -1 -6 17 111.14
    6 1 17 107.48
    3 4 17 304.9
    7 -4 17 260.65
    -4 -3 17 310.43
    8 -3 17 151.39
    5 3 17 71.24
    -3 -5 17 92.77
    2 6 17 18.42
    8 -6 17 36.91
    -2 8 17 52.78
    -6 -2 17 40
    9 -2 17 8.19
    7 2 17 42.02
    -2 -7 17 37.34
    -5 -4 17 116.63
    4 5 17 134.19
    9 -5 17 145.92
    9 -8 17 187.24
    -1 9 17 136.54
    1 8 17 124.43
    1 -9 -17 147.89
    -1 -8 -17 133.43
    1 -10 17 361.38
    9 1 17 388.92
    -1 -9 17 389.96
    10 -1 17 389.81
    -4 -6 17 42.14
    6 4 17 60.24
    10 -4 17 19.51
    10 -7 17 22.07
    -7 -3 17 34.54
    3 7 17 63.09
    3 -10 -17 29.23
    -3 -7 -17 -15.71
    11 -3 17 104.45
    8 3 17 121.6
    -3 -8 17 154.07
    5 6 17 72.57
    -6 -5 17 99.7
    11 -6 17 135.84
    2 9 17 74.84
    -9 -2 17 82.85
    11 -9 17 74.02
    2 -11 -17 46.42
    -2 -9 -17 104.95
    10 2 17 108.33
    2 -12 17 39.18
    -2 -10 17 25.51
    12 -2 17 72.14
    -5 -7 17 43.18
    7 5 17 15.03
    12 -5 17 22.3
    12 -8 17 18.38
    -8 -4 17 73.25
    4 8 17 111.51
    4 -12 -17 36.29
    -4 -8 -17 60.95
    -1 12 17 110.65
    1 11 17 92.71
    12 -11 17 96.12
    1 -12 -17 48.45
    -1 -11 -17 39.72
    -4 -9 17 43.81
    13 -4 17 62.91
    9 4 17 131.55
    4 -13 17 47.29
    6 7 17 70.94
    -7 -6 17 63.23
    13 -7 17 62.03
    -6 -7 -17 127.76
    6 -13 -17 44.37
    13 -10 17 75.2
    3 10 17 78.5
    -10 -3 17 110.52
    -3 -10 -17 87.29
    3 -13 -17 85.01
    0 0 18 626.39
    2 -1 18 222.12
    -1 2 18 217.78
    -1 -1 18 280.9
    -2 1 18 253.24
    1 1 18 263.49
    1 -2 18 275.08
    3 0 18 388.19
    0 -3 18 381.09
    3 -3 18 222.68
    0 3 18 211.48
    -3 0 18 196.62
    -3 0 18 211.75
    2 -4 18 128.12
    -2 -2 18 126
    -2 -2 18 163.75
    4 -2 18 145.1
    2 2 18 173.66
    -2 4 18 155.19
    5 -1 18 329.87
    4 1 18 325.38
    4 -5 18 292.58
    5 -4 18 314.12
    1 4 18 273.45
    -4 -1 18 302.65
    -4 -1 18 326.28
    -1 5 18 294.46
    6 0 18 352.54
    3 3 18 59.95
    6 -3 18 53.54
    -3 -3 18 112.49
    6 -6 18 411.89
    0 6 18 371.15
    7 -2 18 442.73
    5 2 18 441.97
    -2 -5 18 455.72
    2 5 18 113.13
    7 -5 18 90.85
    -5 -2 18 101.92
    -5 -2 18 96.7
    5 -7 18 108.84
    -2 7 18 76.76
    -1 -7 18 237.04
    7 1 18 247.93
    8 -1 18 292.71
    -4 -4 18 357.91
    4 4 18 339.9
    8 -4 18 414.71
    -1 8 18 98.18
    7 -8 18 98.07
    8 -7 18 105.99
    1 7 18 108.78
    0 -9 18 203.56
    9 0 18 158.39
    9 -3 18 295.09
    6 3 18 260.64
    -3 -6 18 317.76
    3 6 18 268.63
    9 -6 18 271.09
    -6 -3 18 259.05
    0 9 18 409.88
    9 -9 18 393.81
    10 -2 18 245.89
    8 2 18 254.46
    2 -10 18 219.75
    -2 -8 18 234.64
    5 5 18 142.15
    -5 -5 18 171.67
    10 -5 18 202.88
    10 -8 18 152.46
    2 8 18 127.24
    10 1 18 -37.82
    1 -11 18 8.12
    -1 -10 18 6.65
    11 -1 18 62.68
    -4 -7 18 93.88
    11 -4 18 160.54
    7 4 18 52.72
    11 -7 18 5.04
    -7 -4 18 13.32
    4 7 18 0.68
    11 -10 18 178.54
    10 -11 18 93.95
    -1 11 18 100.21
    1 10 18 96.36
    -1 -10 -18 77
    1 -11 -18 103.67
    9 3 18 88.69
    3 -12 18 21.05
    -3 -9 18 52.48
    12 -3 18 94.09
    6 6 18 113.78
    -6 -6 18 79.4
    12 -6 18 116.82
    -9 -3 18 148.78
    12 -9 18 128.06
    3 9 18 94.94
    -3 -9 -18 126.5
    3 -12 -18 138.98
    -2 3 19 468.62
    3 -1 19 493.35
    1 -3 19 506.58
    2 1 19 431.02
    -1 -2 19 512.26
    -1 4 19 74.55
    -3 -1 19 110.88
    1 3 19 129.63
    3 -4 19 120.78
    4 -3 19 68.86
    -3 -1 19 89.82
    -2 -3 19 -4.1
    5 -2 19 32.76
    3 2 19 43.54
    -2 -3 19 8.55
    2 -5 19 5.17
    6 -1 19 173.77
    -1 -5 19 153.38
    5 1 19 202.9
    -4 -2 19 148.56
    2 4 19 75.37
    -4 -2 19 118.91
    4 -6 19 156.5
    -2 6 19 138.94
    6 -4 19 109.6
    4 3 19 24.37
    7 -3 19 7.41
    -3 -4 19 8.8
    6 -7 19 -20.7
    7 -6 19 35.49
    -1 7 19 58.88
    1 6 19 10.19
    8 -2 19 86.59
    6 2 19 81.94
    -2 -6 19 92.97
    -5 -3 19 271.03
    3 5 19 230.43
    -5 -3 19 249.86
    8 -5 19 180.68
    1 -9 19 105.3
    8 1 19 82.56
    -1 -8 19 60.85
    9 -1 19 61.52
    -4 -5 19 68.47
    5 4 19 -5.82
    9 -4 19 59.32
    9 -7 19 28.58
    7 -9 19 59.28
    2 7 19 17.15
    10 -3 19 73.25
    7 3 19 53.5
    -3 -7 19 61.3
    4 6 19 -4.91
    -6 -4 19 41
    10 -6 19 31.27
    9 -10 19 346.97
    -1 10 19 272.98
    1 9 19 217.3
    10 -9 19 290.26
    6 5 19 49.45
    -5 -6 19 -16.84
    11 -5 19 7.83
    1 -1 20 261.43
    0 1 20 259.27
    -1 0 20 257.77
    -2 2 20 420.38
    0 -2 20 404.71
    2 0 20 453.47
    -1 3 20 20.78
    -2 -1 20 -6.1
    3 -2 20 -5.01
    1 2 20 43.88
    -2 -1 20 23.57
    2 -3 20 13.01
    4 -1 20 300.85
    -1 -3 20 274.26
    1 -4 20 293.45
    3 1 20 226.76
    0 4 20 151.79
    4 -4 20 176.99
    0 -5 20 227.04
    5 0 20 263.13
    2 3 20 158.92
    5 -3 20 131.3
    -3 -2 20 185.47
    3 -5 20 175.7
    -2 5 20 190.31
    -3 -2 20 175.62
    6 -2 20 111.61
    2 -6 20 78.34
    4 2 20 75.27
    -2 -4 20 80.72
    -2 -4 20 77.09
    6 -5 20 146.08
    1 5 20 133.69
    5 -6 20 108.74
    -1 6 20 124.03
    6 1 20 605.62
    -1 -6 20 666.35
    7 -1 20 663.67
    3 4 20 340.2
    -4 -3 20 327.63
    4 -7 20 345.17
    7 -4 20 354.08
    -4 -3 20 354.08
    7 -7 20 8.53
    0 7 20 65.79
    0 -8 20 300.56
    8 0 20 267.98
    8 -3 20 38.57
    5 3 20 -5.73
    -3 -5 20 21.55
    2 6 20 172.9
    6 -8 20 136.24
    8 -6 20 153.97
    9 -2 20 31.58
    4 5 20 212.15
    -5 -4 20 263.38
    9 -5 20 278.02
    2 -1 21 53.18
    -1 2 21 73.35
    1 -2 21 43.07
    1 1 21 68.97
    -1 -1 21 60.45
    2 -4 21 -13.09
    4 -2 21 27.17
    -2 -2 21 13.93
    2 2 21 24.91
    -2 -2 21 27.3
    -1 -4 21 34.34
    4 1 21 30.02
    -1 -4 21 -1.67
    1 -5 21 73.47
    5 -1 21 101.93
    1 4 21 34.49
    4 -5 21 57.12
    5 -4 21 46.61
    -1 5 21 69.47
    3 -6 21 119.19
    -3 -3 21 127.71
    6 -3 21 156.01
    3 3 21 116.09
    -3 -3 21 138.94
    7 -2 21 28.58
    -2 -5 21 18.27
    2 -7 21 11.95
    7 -5 21 44.96
    -1 1 22 31.91
    1 0 22 38.28
    0 -1 22 10.54
    2 -2 22 207.23
    0 2 22 206.91
    -1 -2 22 132.33
    1 -3 22 123.48
    2 1 22 152.14
    -1 -2 22 113.08
    3 -1 22 124.24
_refine_special_details     ?
_reflns_number_total     1903
_reflns_number_gt     1716
_reflns_threshold_expression     I>2\s(I)
_refine_ls_structure_factor_coef     Fsqd
_refine_ls_matrix_type     full
_refine_ls_R_factor_all     0.0449
_refine_ls_R_factor_gt     0.0376
_refine_ls_wR_factor_gt     0.0683
_refine_ls_wR_factor_ref     0.0701
_refine_ls_goodness_of_fit_ref     1.067
_refine_ls_restrained_S_all     1.067
_refine_ls_number_reflns     1903
_refine_ls_number_parameters     120
_refine_ls_number_restraints     3
_refine_ls_hydrogen_treatment     mixed
_refine_ls_weighting_scheme     calc
_refine_ls_weighting_details
                      'w=1/[\s^2^(Fo^2^)+(0.0297P)^2^] where P=(Fo^2^+2Fc^2^)/3'
_atom_sites_solution_hydrogens     geom
_atom_sites_solution_primary     direct
_atom_sites_solution_secondary     difmap
_refine_ls_shift/su_max     0.000
_refine_ls_shift/su_mean     0.000
_refine_diff_density_max     0.266
_refine_diff_density_min     -0.278
_refine_ls_extinction_method     none
_refine_ls_extinction_coef     .
_refine_ls_abs_structure_details
;
Flack <i>x</i> determined using 685 quotients
[(<i>I</i>^+^)-(<i>I</i>^-^)]/[(<i>I</i>^+^)+(<i>I</i>^-^)]
(Parsons <i>et al.</i>,  2013)
;
_refine_ls_abs_structure_Flack     -0.03(3)
loop_
    _atom_type_symbol
    _atom_type_description
    _atom_type_scat_dispersion_real
    _atom_type_scat_dispersion_imag
    _atom_type_scat_source
    'C' 'C' 0.0033 0.0016
                         'International Tables Vol C Tables 4.2.6.8 and 6.1.1.4'
    'H' 'H' 0.0000 0.0000
                         'International Tables Vol C Tables 4.2.6.8 and 6.1.1.4'
    'N' 'N' 0.0061 0.0033
                         'International Tables Vol C Tables 4.2.6.8 and 6.1.1.4'
    'O' 'O' 0.0106 0.0060
                         'International Tables Vol C Tables 4.2.6.8 and 6.1.1.4'
    'S' 'S' 0.1246 0.1234
                         'International Tables Vol C Tables 4.2.6.8 and 6.1.1.4'
    'Fe' 'Fe' 0.3463 0.8444
                         'International Tables Vol C Tables 4.2.6.8 and 6.1.1.4'
_computing_data_collection
;
X-AREA (Stoe & Cie, 2002)
;
_computing_cell_refinement
;
X-AREA (Stoe & Cie, 2002)
;
_computing_data_reduction
;
X-RED (Stoe & Cie, 2002)
;
_computing_structure_solution
;
SHELXS97 (Sheldrick, 2008)
;
_computing_structure_refinement
;
SHELXL2014 (Sheldrick, 2015)
;
_computing_molecular_graphics
;
OLEX2 (Dolomanov <i>et al.</i>,  2009)
;
_computing_publication_material
;
publCIF (Westrip, 2010)
;
loop_
    _atom_site_type_symbol
    _atom_site_label
    _atom_site_fract_x
    _atom_site_fract_y
    _atom_site_fract_z
    _atom_site_U_iso_or_equiv
    _atom_site_adp_type
    _atom_site_calc_flag
    _atom_site_occupancy
    _atom_site_disorder_assembly
    _atom_site_disorder_group
    Fe Fe1 0.3333 0.6667 0.99891(7) 0.0201(2) Uani d 1 . .
    S S1 0.29300(8) 0.86373(8) 1.16318(7) 0.0300(3) Uani d 1 . .
    N N1 0.2860(3) 0.7347(3) 1.0611(2) 0.0297(9) Uani d 1 . .
    O O1 0.2256(2) 0.62277(19) 0.92686(19) 0.0221(6) Uani d 1 . .
    C C1 0.2893(3) 0.7891(3) 1.1041(3) 0.0238(9) Uani d 1 . .
    N N2 0.0562(2) 0.5854(2) 0.9750(2) 0.0250(8) Uani d 1 . .
    N N3 -0.1220(2) 0.5016(2) 1.0276(2) 0.0254(8) Uani d 1 . .
    C C2 0.0336(3) 0.5471(3) 1.0439(3) 0.0299(10) Uani d 1 . .
    H H2 0.0796 0.5481 1.0753 0.036 Uiso calc 1 . .
    C C3 -0.0543(3) 0.5064(3) 1.0704(3) 0.0288(10) Uani d 1 . .
    H H3 -0.0674 0.4812 1.1201 0.035 Uiso calc 1 . .
    C C4 -0.1008(3) 0.5385(3) 0.9586(2) 0.0235(9) Uani d 1 . .
    C C5 -0.0099(3) 0.5815(3) 0.9318(3) 0.0229(9) Uani d 1 . .
    C C6 -0.1766(3) 0.5322(3) 0.9107(3) 0.0322(10) Uani d 1 . .
    H H6A -0.2345 0.4977 0.9379 0.048 Uiso calc 1 . .
    H H6B -0.1795 0.5010 0.8630 0.048 Uiso calc 1 . .
    H H6C -0.1655 0.5936 0.8996 0.048 Uiso calc 1 . .
    C C7 0.0144(3) 0.6246(3) 0.8553(3) 0.0304(10) Uani d 1 . .
    H H7A 0.0795 0.6484 0.8459 0.046 Uiso calc 1 . .
    H H7B 0.0012 0.6747 0.8531 0.046 Uiso calc 1 . .
    H H7C -0.0214 0.5791 0.8166 0.046 Uiso calc 1 . .
    H H1A 0.179(3) 0.617(5) 0.943(4) 0.080 Uiso d 1 . .
    H H1B 0.206(5) 0.572(3) 0.912(4) 0.080 Uiso d 1 . .
loop_
    _atom_site_aniso_label
    _atom_site_aniso_U_11
    _atom_site_aniso_U_22
    _atom_site_aniso_U_33
    _atom_site_aniso_U_12
    _atom_site_aniso_U_13
    _atom_site_aniso_U_23
    Fe1 0.0197(3) 0.0197(3) 0.0209(5) 0.00986(13) 0.000 0.000
    S1 0.0320(6) 0.0293(5) 0.0316(6) 0.0175(5) 0.0009(5) -0.0061(5)
    N1 0.030(2) 0.031(2) 0.029(2) 0.0157(18) 0.0031(17) -0.0024(18)
    O1 0.0180(14) 0.0201(14) 0.0283(17) 0.0096(13) -0.0011(13) -0.0021(13)
    C1 0.022(2) 0.030(2) 0.022(2) 0.0141(18) 0.0019(17) 0.0053(18)
    N2 0.0234(18) 0.0234(17) 0.028(2) 0.0119(15) -0.0004(16) -0.0026(15)
    N3 0.0236(17) 0.0233(17) 0.029(2) 0.0113(15) 0.0027(15) 0.0001(15)
    C2 0.027(2) 0.037(2) 0.030(3) 0.019(2) -0.0040(19) -0.001(2)
    C3 0.032(2) 0.029(2) 0.028(3) 0.018(2) 0.0022(19) 0.0030(19)
    C4 0.021(2) 0.023(2) 0.027(2) 0.0113(16) 0.0008(18) -0.0022(18)
    C5 0.023(2) 0.0203(19) 0.027(2) 0.0121(17) 0.0023(17) -0.0028(17)
    C6 0.027(2) 0.036(3) 0.035(3) 0.017(2) -0.002(2) -0.002(2)
    C7 0.026(2) 0.037(2) 0.028(3) 0.016(2) 0.0020(19) 0.0020(19)
_geom_special_details
;
All e.s.d.'s (except the e.s.d. in the dihedral angle between two l.s. planes)
are estimated using the full covariance matrix. The cell e.s.d.'s are taken
into account individually in the estimation of e.s.d.'s in distances, angles
and torsion angles; correlations between e.s.d.'s in cell parameters are only
used when they are defined by crystal symmetry. An approximate (isotropic)
treatment of cell e.s.d.'s is used for estimating e.s.d.'s involving l.s.
planes.
;
loop_
    _geom_bond_atom_site_label_1
    _geom_bond_atom_site_label_2
    _geom_bond_site_symmetry_2
    _geom_bond_distance
    _geom_bond_publ_flag
    Fe1 N1 . 2.025(4) y
    Fe1 N1 2_665 2.025(4) ?
    Fe1 N1 3_565 2.025(4) ?
    Fe1 O1 . 2.034(3) y
    Fe1 O1 2_665 2.034(3) ?
    Fe1 O1 3_565 2.034(3) ?
    S1 C1 . 1.615(5) ?
    N1 C1 . 1.172(6) ?
    O1 H1A . 0.80(3) ?
    O1 H1B . 0.80(3) ?
    N2 C2 . 1.339(6) ?
    N2 C5 . 1.329(5) ?
    N3 C3 . 1.340(6) ?
    N3 C4 . 1.333(6) ?
    C2 H2 . 0.9500 ?
    C2 C3 . 1.372(6) ?
    C3 H3 . 0.9500 ?
    C4 C5 . 1.415(6) ?
    C4 C6 . 1.495(6) ?
    C5 C7 . 1.491(6) ?
    C6 H6A . 0.9800 ?
    C6 H6B . 0.9800 ?
    C6 H6C . 0.9800 ?
    C7 H7A . 0.9800 ?
    C7 H7B . 0.9800 ?
    C7 H7C . 0.9800 ?
loop_
    _geom_angle_atom_site_label_1
    _geom_angle_atom_site_label_2
    _geom_angle_atom_site_label_3
    _geom_angle_site_symmetry_1
    _geom_angle_site_symmetry_3
    _geom_angle
    _geom_angle_publ_flag
    N1 Fe1 N1 . 2_665 93.42(17) ?
    N1 Fe1 N1 . 3_565 93.42(17) ?
    N1 Fe1 N1 2_665 3_565 93.42(16) ?
    N1 Fe1 O1 . 3_565 90.67(14) ?
    N1 Fe1 O1 3_565 3_565 90.47(14) ?
    N1 Fe1 O1 3_565 2_665 90.67(14) ?
    N1 Fe1 O1 2_665 3_565 174.17(17) ?
    N1 Fe1 O1 . . 90.47(14) ?
    N1 Fe1 O1 2_665 2_665 90.47(14) ?
    N1 Fe1 O1 3_565 . 174.17(17) ?
    N1 Fe1 O1 2_665 . 90.67(14) ?
    N1 Fe1 O1 . 2_665 174.17(17) ?
    O1 Fe1 O1 . 3_565 85.15(14) ?
    O1 Fe1 O1 3_565 2_665 85.15(14) ?
    O1 Fe1 O1 . 2_665 85.15(14) ?
    C1 N1 Fe1 . . 157.0(4) ?
    Fe1 O1 H1A . . 118(6) ?
    Fe1 O1 H1B . . 115(6) ?
    H1A O1 H1B . . 98(7) ?
    N1 C1 S1 . . 179.5(4) ?
    C5 N2 C2 . . 117.7(4) ?
    C4 N3 C3 . . 117.7(4) ?
    N2 C2 H2 . . 119.0 ?
    N2 C2 C3 . . 121.9(4) ?
    C3 C2 H2 . . 119.0 ?
    N3 C3 C2 . . 121.2(5) ?
    N3 C3 H3 . . 119.4 ?
    C2 C3 H3 . . 119.4 ?
    N3 C4 C5 . . 120.9(4) ?
    N3 C4 C6 . . 117.6(4) ?
    C5 C4 C6 . . 121.5(4) ?
    N2 C5 C4 . . 120.5(4) ?
    N2 C5 C7 . . 118.3(4) ?
    C4 C5 C7 . . 121.2(4) ?
    C4 C6 H6A . . 109.5 ?
    C4 C6 H6B . . 109.5 ?
    C4 C6 H6C . . 109.5 ?
    H6A C6 H6B . . 109.5 ?
    H6A C6 H6C . . 109.5 ?
    H6B C6 H6C . . 109.5 ?
    C5 C7 H7A . . 109.5 ?
    C5 C7 H7B . . 109.5 ?
    C5 C7 H7C . . 109.5 ?
    H7A C7 H7B . . 109.5 ?
    H7A C7 H7C . . 109.5 ?
    H7B C7 H7C . . 109.5 ?
loop_
    _geom_torsion_atom_site_label_1
    _geom_torsion_atom_site_label_2
    _geom_torsion_atom_site_label_3
    _geom_torsion_atom_site_label_4
    _geom_torsion_site_symmetry_1
    _geom_torsion_site_symmetry_2
    _geom_torsion_site_symmetry_3
    _geom_torsion_site_symmetry_4
    _geom_torsion
    _geom_torsion_publ_flag
    N2 C2 C3 N3 . . . . 1.5(7) ?
    N3 C4 C5 N2 . . . . 0.4(6) ?
    N3 C4 C5 C7 . . . . -178.7(4) ?
    C2 N2 C5 C4 . . . . 0.3(6) ?
    C2 N2 C5 C7 . . . . 179.5(4) ?
    C3 N3 C4 C5 . . . . -0.2(6) ?
    C3 N3 C4 C6 . . . . 179.4(4) ?
    C4 N3 C3 C2 . . . . -0.7(7) ?
    C5 N2 C2 C3 . . . . -1.2(6) ?
    C6 C4 C5 N2 . . . . -179.2(4) ?
    C6 C4 C5 C7 . . . . 1.7(6) ?
loop_
    _geom_hbond_atom_site_label_D
    _geom_hbond_atom_site_label_H
    _geom_hbond_atom_site_label_A
    _geom_hbond_site_symmetry_A
    _geom_hbond_distance_DH
    _geom_hbond_distance_HA
    _geom_hbond_distance_DA
    _geom_hbond_angle_DHA
    O1 H1A N2 . 0.80(3) 1.95(3) 2.745(4) 172(8)
_iucr_refine_instructions_details
;
TITL sh167 in R3c
CELL 0.71073 16.9383 16.9383 17.6259 90 90 120
ZERR 6 0.0012 0.0012 0.0013 0 0 0
LATT -3
SYMM -Y,+X-Y,+Z
SYMM +Y-X,-X,+Z
SYMM -Y,-X,0.5+Z
SYMM +Y-X,+Y,0.5+Z
SYMM +X,+X-Y,0.5+Z
SFAC C H N O S Fe
UNIT 126 180 54 18 18 6
DFIX 0.82 O1 H1a
DFIX 0.82 O1 H1b
L.S. 10
PLAN  5
TEMP -140
HTAB O1 N2
MORE -1
BOND $H
CONF
fmap 2
acta
MERG 2
REM <olex2.extras>
REM <HklSrc "%.\\sh167.hkl">
REM </olex2.extras>
WGHT    0.029700
FVAR       0.31474
FE1   6    0.333333    0.666667    0.998912    10.33333    0.01973    0.01973 =
         0.02088    0.00000    0.00000    0.00986
S1    5    0.293002    0.863731    1.163177    11.00000    0.03203    0.02928 =
         0.03163   -0.00608    0.00085    0.01752
N1    3    0.286004    0.734721    1.061143    11.00000    0.02990    0.03103 =
         0.02893   -0.00242    0.00309    0.01570
O1    4    0.225607    0.622774    0.926858    11.00000    0.01799    0.02011 =
         0.02833   -0.00210   -0.00112    0.00960
C1    1    0.289348    0.789086    1.104123    11.00000    0.02169    0.02956 =
         0.02196    0.00529    0.00192    0.01406
N2    3    0.056233    0.585431    0.975044    11.00000    0.02343    0.02338 =
         0.02844   -0.00264   -0.00043    0.01192
N3    3   -0.121970    0.501551    1.027622    11.00000    0.02357    0.02326 =
         0.02880    0.00011    0.00273    0.01135
C2    1    0.033567    0.547088    1.043898    11.00000    0.02725    0.03681 =
         0.02958   -0.00064   -0.00402    0.01886
AFIX  43
H2    2    0.079644    0.548070    1.075285    11.00000   -1.20000
AFIX   0
C3    1   -0.054272    0.506426    1.070433    11.00000    0.03215    0.02940 =
         0.02837    0.00295    0.00224    0.01814
AFIX  43
H3    2   -0.067363    0.481249    1.120089    11.00000   -1.20000
AFIX   0
C4    1   -0.100829    0.538511    0.958586    11.00000    0.02121    0.02254 =
         0.02731   -0.00219    0.00075    0.01129
C5    1   -0.009948    0.581524    0.931819    11.00000    0.02336    0.02031 =
         0.02654   -0.00280    0.00231    0.01208
C6    1   -0.176589    0.532166    0.910654    11.00000    0.02666    0.03645 =
         0.03515   -0.00172   -0.00172    0.01698
AFIX 137
H6A   2   -0.234480    0.497714    0.937896    11.00000   -1.50000
H6B   2   -0.179498    0.501009    0.863002    11.00000   -1.50000
H6C   2   -0.165462    0.593615    0.899638    11.00000   -1.50000
AFIX   0
C7    1    0.014426    0.624637    0.855291    11.00000    0.02606    0.03691 =
         0.02801    0.00198    0.00197    0.01567
AFIX 137
H7A   2    0.079498    0.648442    0.845906    11.00000   -1.50000
H7B   2    0.001236    0.674713    0.853051    11.00000   -1.50000
H7C   2   -0.021432    0.579104    0.816599    11.00000   -1.50000
AFIX   0
H1A   2    0.178810    0.616741    0.942926    11.00000   10.08000
H1B   2    0.206098    0.571949    0.911619    11.00000   10.08000
HKLF 4
REM  sh167 in R3c
REM R1 =  0.0376 for    1716 Fo > 4sig(Fo)  and  0.0449 for all    1903 data
REM    120 parameters refined using      3 restraints
END
WGHT      0.0296      0.0000
REM Highest difference peak  0.266,  deepest hole -0.278,  1-sigma level  0.051
Q1    1   0.3967  0.6758  1.0028  11.00000  0.05    0.27
Q2    1   0.2848  0.6601  0.9507  11.00000  0.05    0.27
Q3    1   0.3125  0.7003  1.0481  11.00000  0.05    0.23
Q4    1   0.2408  0.8764  1.1525  11.00000  0.05    0.22
Q5    1   0.3335  0.5937  0.9940  11.00000  0.05    0.22
REM The information below was added by Olex2.
REM
REM R1 = 0.0376 for 1716 Fo > 4sig(Fo) and 0.0449 for all 5784 data
REM n/a parameters refined using n/a restraints
REM Highest difference peak 0.27, deepest hole -0.28
REM Mean Shift 0, Max Shift 0.000.
REM +++ Tabular Listing of Refinement Information +++
REM R1_all = 0.0449
REM R1_gt = 0.0376
REM wR_ref = 0.0701
REM GOOF = 1.067
REM Shift_max = 0.000
REM Shift_mean = 0
REM Reflections_all = 5784
REM Reflections_gt = 1716
REM Parameters = n/a
REM Hole = -0.28
REM Peak = 0.27
REM Flack = -0.03(3)
;
