# Supplementary material for: Crystal structure of the co-crystal fac-tri­aqua­tris(thio­cyanato-κN)iron(III)–2,3-di­methyl­pyrazine (1/3)
Source: Acta Crystallogr E Crystallogr Commun. 2015 Mar 18;71(Pt 4):374–6. doi: 10.1107/S2056989015004831 (PMC4438839; doi:10.1107/S2056989015004831)
Supplement: Supplementary file 2 [file e-71-00374-Isup2.hkl]

data_I


_publ_section_title_footnote
.
#Added by publCIF


_publ_section_figure_captions
;


Molecular structure of the title compound with displacement ellipsoids drawn at
the 50% probability level. [Symmetry codes: (i) -<i>y</i>+1,
<i>x</i>-<i>y</i>+1, <i>z</i>; (ii) -<i>x</i>+<i>y</i>, -<i>x</i>+1,
<i>z</i>.]

Crystal structure of the title compound, showing hydrogen bonds as dashed
lines. H atoms that are not involved in hydrogen bonding have been omitted for
clarity (bronze: Fe, yellow: S, blue: N, grey: C, red: O).
;
#Added by publCIF


_publ_section_keywords
;
crystal structure; Fe(III) complex; pyrazine; hydrogen bonding
;
#Added by publCIF


_publ_section_related_literature ?

_publ_contact_letter 
;
Please consider this CIF for publication. I certify that this contibution is the
original work of those listed as authors; that it has not been published
before (in any language or medium) and is not being considered for publication
elsewhere; that all authors concur with and are aware of the submission; that
all workers involved in the study are listed as authors or given proper credit
in the acknowledgements; that I have obtained permission for and acknowledged
the source of any excerpts from other copyright works; and that to the best of
my knowledge the paper contains no statements which are libellous, unlawful or
in any way actionable. All coauthors have made significant scientific
contributions to the work reported, including the ideas and their execution,
and share responsibility and accountability for the results.
;


_publ_requested_category GM

_publ_requested_journal 'Acta Cryst. E'

_publ_contact_author_fax ?

_publ_section_abstract
;
The title compound, Fe(NCS)~3~(H~2~O)~3~\\cdot3C~6~N~2~H~8~, is an Fe(III)
complex with the transition metal in octahedral coordination environment. The
Fe(III) ion is coordinated by three N atoms of the thiocyanate ligands and
three O atoms of water molecules in a <i>fac</i> arrangement forming a
slightly distorted FeN~3~O~3~ octahedron. Three 2,3-dimethylpirazine molecules
crystallize per each Fe(III) cation. Stabilization within the crystal
structure is provided by the hydrogen O--H ... N bonds: the H atoms from
coordinated water act as donors to N atoms of guest 2,3-dimethylpyrazine
molecules leading to a three-dimensional supramolecular framework.
;


_publ_section_title
;\
Crystal structure of
<i>fac</i>-triaquatris(thiocyanato-\k<i>N</i>)iron(III)--2,3-\
dimethylpyrazine(1/3)
;
#Added by publCIF


# Loop of author details

loop_
_publ_author_name
_publ_author_address
_publ_author_footnote
_publ_author_email
'Kucheriv, Olesia I.'
;
Department of Chemistry, Taras Shevchenko National University of Kyiv,
Volodymyrska st. 64, Kyiv 01601,
Ukraine
;
.
;
lesya.kucheriv@gmail.com
;
'Shylin, Sergii I.'
;
Department of Chemistry, Taras Shevchenko National University of Kyiv,
Volodymyrska st. 64, Kyiv 01601,
Ukraine
;
.
.
'Ilina, Tetiana A.'
;
Kherson National Technical University, Beryslavske st. 24, Kherson 73008,
Ukraine
;
.
.
'Dechert, Sebastian'
;
Institute of Inorganic Chemistry, Georg-August-University G\"ottingen,
Tammannstr. 4, G\"ottingen D-37077,
Germany
;
.
.
'Guralskiy, Ilya A.'
;
Department of Chemistry, Taras Shevchenko National University of Kyiv,
Volodymyrska st. 64, Kyiv 01601,
Ukraine
;
.
.


_audit_update_record
;
2015-02-05 # Formatted by publCIF

;
_publcif_datablock.id '{a7556efd-d6db-4b64-b6ac-5afbae165e95}'

# publcif _publ_body_element loop start
loop_
_publ_body_element
_publ_body_title
_publ_body_contents

 section 
;
Chemical context
;
;
In the large family of coordination compounds, materials showing tunable
character of their physical properties (e.g. electrical, magnetic, optical
etc.) are of special interest. Attempts to design compounds with such
tunability revealed the possibility to target the property of interest through
the rational choice of ligands in transition metal complexes. For instance,
variation of aromatic N-donor ligand can lead to possible spin state
modulation of transition metal. In certain cases, these complexes can even
possess the spin crossover behavior (transition between low and high spin
states of a metal). The phenomenon of spin transition, which is one of the
most known examples of molecular bistability, can be provoked by some external
stimuli (temperature, pressure, light, magnetic field, absorption of some
compounds) and is followed by the change of optical, magnetic and electric
properties (G\"utlich <i>et al.</i>, 2004). One of the simplest bridging
N-donor ligands to design coordination polymers is pyrazine. This ligand is
known for formation of not only low dimensional chains and sheets but also of
some more complicated architectures, such as [Ag(pz)](CB~11~H~12~)
(CB~11~H~12~^--^ = monocarba-<i>closo</i>-dodecaborate(-) anion), that is a 3D
structure made up of checkerboard sheets of silvers and anions that are
connected by pillars of bridging pyrazines (Cunha-Silva <i>et al.</i>, 2006).
As well pyrazine is able to construct Hofmann clathrates - spin crossover
compounds with general formula [Fe^II^M^II^ (pz)(CN)~4~]~\\infty~ where M =
Ni, Pd or Pt (Niel <i>et al.</i>, 2001). A combination of pyrazine ligands
with isothiocyanates instead of tetracyanometalates leads to two-dimensional
coordination polymer [Fe(pz)~2~(NCS)~2~]~\\infty~ with an antiferromagnetic
exchange between metal centers (Real <i>et al.</i>, 1991). In this context, we
attempted to synthesize Fe(II) thiocyanate complex with 2,3-dimethylpyrazine,
however, the exposure to air oxygen of Fe(OTs)~2~\\cdot6H~2~O (OTs =
<i>p</i>-toluensulfonate) led to oxidation of Fe(II) and to the formation of
the title compound.
;

 section 
;
Structural commentary
;
;
In the crystal structure of the title compound, each Fe(III) cation possesses
octahedral coordination environment formed by three N atoms of thiocyanate
anions and three O atoms of water molecules arranged in <i>fac</i>
configuration (Fig. 1). The distances between Fe(III) ion and N atoms
(2.025(4) \%A) are longer than those between Fe(III) ion and O atoms (2.034(3)
\%A), therefore FeN~3~O~3~ octahedron is slightly distorted. These structural
features are typical for related compounds (Shylin <i>et al.</i>, 2013, 2015).
The thiocyanate ligands are bound through nitrogen atoms and are quasi-linear
[N1 -- C1 -- S1 = 179.5 (4)\%], while the Fe-NCS linkages are bent [C1 -- N1
-- Fe1 = 157.0(4)\%]. Previously reported complexes with N-bound NCS group
possess similar structural features (Petrusenko <i>et al.</i>, 1997).
;

 section 
;
Supramolecular features
;
;
In the title compound, the crystal packing is stabilized by O -- H ... N
hydrogen bonds (Table 2): the H atoms from coordinated water act as donors to
N atoms of guest 2,3-dimethylpyrazine molecules. The compound contains three
guest molecules of pyrazine per each Fe(III) cation. In the crystal lattice,
each molecule of the complex is attached to six molecules of pyrazine, while
each pyrazine is connected with two water molecules of the host complexes that
leads to the formation of a three-dimensional network (Fig. 2).
;

 section 
;
Synthesis and crystallization
; 
;
Crystals of the title compound were obtained by the slow-diffusion method
between 3 layers: 1st layer is a solution of Fe(OTs)~2~\\cdot6H~2~O (0.096 g,
0.2 mmol) and NH~4~SCN ( 0.046 g, 0.6 mmol) in water (10 ml); 2nd one is water
(10 ml); 3rd one is a solution of 2,3-dimethylpyrazine (0.065 g, 0.6 mmol) in
methanol (3 ml). After 2 weeks red plates grew in the second layer; they were
collected, washed with water and dried in air. Yield is 0.028 g (23%).
;
 section 
;
Refinement
;
;
Crystal data, data collection and structure refinement details are summarized
in Table 1. All hydrogen atoms connected to C and O atoms were placed in their
expected calculated positions and refined as riding with C---H = 0.98 (CH~3~),
0.95 (C~arom~), O---H = 0.80(3) \%A, and with U~iso~(H) = 1.2U~iso~(C) with
the exception of methyl hydrogen atoms, which were refined with U~iso~(H) =
1.5U~eq~(C).
;


# publcif _publ_body_element loop end
_audit_creation_date              2014-12-29
_audit_creation_method
;
Olex2 1.2
(compiled 2014.12.23 svn.r3114 for OlexSys, GUI svn.r4973)
;
_shelxl_version_number            2014-3
_publ_contact_author_address      


;
Department of Chemistry, Taras Shevchenko National University of Kyiv,
Volodymyrska 64, Kyiv 01601,
Ukraine
;


_publ_contact_author_email        'lesya.kucheriv@gmail.com'
_publ_contact_author_name         'Olesia I. Kucheriv'
_publ_contact_author_phone        ?
_publ_section_references
;
Cunha-Silva, L., Ahmad, R. & Hardie, M. J. (2006). <i>Aust. J. Chem</i>.
<b>59</b>, 40-48.

Dolomanov, O. V., Bourhis, L. J., Gildea, R. J., Howard, J. A. K. & Puschmann,
H. (2009). <i>J. Appl. Cryst.</i> <b>42</b>, 339-341.

G\"utlich, P. & Goodwin, H. (2004). <i>Springer Berlin Heidelberg</i>. 1-47.

Niel, V., Martinez-Agudo, J. M., Mu\~noz, M. C., Gaspar, A. B. & Real, J. A.
(2001). <i>Inorg. Chem</i>. <b>40</b>, 3838-3839.

Petrusenko, S. R., Kokozay, V. N. & Fritsky, I. O. (1997). <i>Polyhedron</i>,
<b>16</b>, 267-274.

Real, J. A., Munno, G., Mu\~noz, M. C. & Julve, M. (1991). <i>Inorg. Chem</i>.
<b>30</b>, 2701-2704.

Sheldrick, G. M. (2008). <i>Acta Cryst.</i> A<b>64</b>, 112-122.

Shylin, S. I., Gural'skiy, I. A., Haukka, M. & Golenya, I. A. (2013). <i>Acta
Cryst.</i> E<b>69</b>, m280.

Shylin, S. I., Gural'skiy, I. A., Bykov, D., Demeshko, S., Dechert, S., Meyer,
F., Hauka, M. & Fritsky, I. O. (2015). <i>Polyhedron.</i> <b>87</b>, 147-155.
;
_chemical_name_common             ?
_chemical_name_systematic
fac-triaquatris(thiocyanato-kN)iron(III)--2,3-dimethylpyrazine(1/3)
_chemical_formula_moiety          'C3 H6 Fe1 N3 O3 S3, 3(C6 H8 N2)'
_chemical_formula_sum             'C21 H30 Fe N9 O3 S3'
_chemical_formula_weight          608.57
_chemical_absolute_configuration  ?
_chemical_melting_point           ?
loop_
  _atom_type_symbol
  _atom_type_description
  _atom_type_scat_dispersion_real
  _atom_type_scat_dispersion_imag
  _atom_type_scat_source
 'C' 'C' 0.0033 0.0016 'International Tables Vol C Tables 4.2.6.8 and 6.1.1.4'
 'H' 'H' 0.0000 0.0000 'International Tables Vol C Tables 4.2.6.8 and 6.1.1.4'
 'N' 'N' 0.0061 0.0033 'International Tables Vol C Tables 4.2.6.8 and 6.1.1.4'
 'O' 'O' 0.0106 0.0060 'International Tables Vol C Tables 4.2.6.8 and 6.1.1.4'
 'S' 'S' 0.1246 0.1234 'International Tables Vol C Tables 4.2.6.8 and 6.1.1.4'
 'Fe' 'Fe' 0.3463 0.8444 'International Tables Vol C Tables 4.2.6.8 and 6.1.1.4'

_shelx_space_group_comment
;
The symmetry employed for this shelxl refinement is uniquely defined
by the following loop, which should always be used as a source of
symmetry information in preference to the above space-group names.
They are only intended as comments.
;
_space_group_crystal_system       trigonal
_space_group_IT_number            161
_space_group_name_H-M_alt         'R 3 c'
_space_group_name_Hall            'R 3 -2"c'
loop_
  _space_group_symop_operation_xyz
 'x, y, z'
 '-y, x-y, z'
 '-x+y, -x, z'
 '-y, -x, z+1/2'
 '-x+y, y, z+1/2'
 'x, x-y, z+1/2'
 'x+2/3, y+1/3, z+1/3'
 '-y+2/3, x-y+1/3, z+1/3'
 '-x+y+2/3, -x+1/3, z+1/3'
 '-y+2/3, -x+1/3, z+5/6'
 '-x+y+2/3, y+1/3, z+5/6'
 'x+2/3, x-y+1/3, z+5/6'
 'x+1/3, y+2/3, z+2/3'
 '-y+1/3, x-y+2/3, z+2/3'
 '-x+y+1/3, -x+2/3, z+2/3'
 '-y+1/3, -x+2/3, z+7/6'
 '-x+y+1/3, y+2/3, z+7/6'
 'x+1/3, x-y+2/3, z+7/6'

_cell_length_a                    16.9383(12)
_cell_length_b                    16.9383(12)
_cell_length_c                    17.6259(13)
_cell_angle_alpha                 90
_cell_angle_beta                  90
_cell_angle_gamma                 120
_cell_volume                      4379.5(7)
_cell_formula_units_Z             6
_cell_measurement_reflns_used     ?
_cell_measurement_temperature     133(2)
_cell_measurement_theta_max       ?
_cell_measurement_theta_min       ?
_shelx_estimated_absorpt_T_max    ?
_shelx_estimated_absorpt_T_min    ?
_exptl_absorpt_coefficient_mu     0.770
_exptl_absorpt_correction_T_max   0.9389
_exptl_absorpt_correction_T_min   0.9081
_exptl_absorpt_correction_type    numerical
_exptl_absorpt_process_details    'X-RED (Stoe & Cie, 2002)'
_exptl_crystal_colour             red
_exptl_crystal_density_diffrn     1.384
_exptl_crystal_density_meas       ?
_exptl_crystal_density_method     ?
_exptl_crystal_description        block

_exptl_crystal_F_000              1902
_exptl_crystal_size_max           0.16
_exptl_crystal_size_mid           0.12
_exptl_crystal_size_min           0.1
_exptl_special_details
?
_exptl_transmission_factor_max    ?
_exptl_transmission_factor_min    ?
_diffrn_reflns_av_R_equivalents   0.0579
_diffrn_reflns_av_unetI/netI      0.0485
_diffrn_reflns_Laue_measured_fraction_full 1.000
_diffrn_reflns_Laue_measured_fraction_max 0.997
_diffrn_reflns_limit_h_max        21
_diffrn_reflns_limit_h_min        -18
_diffrn_reflns_limit_k_max        15
_diffrn_reflns_limit_k_min        -21
_diffrn_reflns_limit_l_max        22
_diffrn_reflns_limit_l_min        -18
_diffrn_reflns_number             5784
_diffrn_reflns_point_group_measured_fraction_full 0.923
_diffrn_reflns_point_group_measured_fraction_max 0.914
_diffrn_reflns_theta_full         25.242
_diffrn_reflns_theta_max          26.755
_diffrn_reflns_theta_min          2.405
_diffrn_ambient_temperature       133.15
_diffrn_detector_area_resol_mean  ?
_diffrn_measured_fraction_theta_full 1.000
_diffrn_measured_fraction_theta_max 0.997
_diffrn_measurement_device_type   'STOE IPDS II'
_diffrn_measurement_method        '\f scans and \w scans with \k offset'
_diffrn_radiation_type            MoK\a
_diffrn_radiation_wavelength      0.71073
_diffrn_source                    ?
_reflns_Friedel_coverage          0.825
_reflns_Friedel_fraction_full     0.845
_reflns_Friedel_fraction_max      0.830
_reflns_number_gt                 1716
_reflns_number_total              1903
_reflns_special_details
;
 Reflections were merged by SHELXL according to the crystal
 class for the calculation of statistics and refinement.
 
 _reflns_Friedel_fraction is defined as the number of unique
 Friedel pairs measured divided by the number that would be
 possible theoretically, ignoring centric projections and
 systematic absences.
;
_reflns_threshold_expression      'I > 2\s(I)'
_computing_cell_refinement        ?
_computing_data_collection        ?
_computing_data_reduction         ?
_computing_molecular_graphics     'Olex2 (Dolomanov et al., 2009)'
_computing_publication_material   'publCIF (Westrip, 2010)'
_computing_structure_refinement   'ShelXL (Sheldrick, 2008)'
_computing_structure_solution     'ShelXS (Sheldrick, 2008)'
_refine_diff_density_max          0.266
_refine_diff_density_min          -0.278
_refine_diff_density_rms          0.051
_refine_ls_abs_structure_details
;
 Flack x determined using 685 quotients [(I+)-(I-)]/[(I+)+(I-)]
 (Parsons, Flack and Wagner, Acta Cryst. B69 (2013) 249-259).
;
_refine_ls_abs_structure_Flack    -0.03(3)
_refine_ls_extinction_coef        .
_refine_ls_extinction_method      none
_refine_ls_goodness_of_fit_ref    1.067
_refine_ls_hydrogen_treatment     mixed
_refine_ls_matrix_type            full
_refine_ls_number_parameters      120
_refine_ls_number_reflns          1903
_refine_ls_number_restraints      3
_refine_ls_R_factor_all           0.0449
_refine_ls_R_factor_gt            0.0376
_refine_ls_restrained_S_all       1.067
_refine_ls_shift/su_max           0.000
_refine_ls_shift/su_mean          0.000
_refine_ls_structure_factor_coef  Fsqd
_refine_ls_weighting_details
'w=1/[\s^2^(Fo^2^)+(0.0297P)^2^] where P=(Fo^2^+2Fc^2^)/3'
_refine_ls_weighting_scheme       calc
_refine_ls_wR_factor_gt           0.0683
_refine_ls_wR_factor_ref          0.0701
_refine_special_details
?
_olex2_refinement_description
;
1. Fixed Uiso
 At 1.2 times of:
  All C(H) groups
 At 1.5 times of:
  All C(H,H,H) groups
2. Restrained distances
 O1-H1A
 0.82 with sigma of 0.02
 O1-H1B
 0.82 with sigma of 0.02
3. Others
 Fixed Uiso: H1A(0.08) H1B(0.08)
4.a Aromatic/amide H refined with riding coordinates:
 C2(H2), C3(H3)
4.b Idealised Me refined as rotating group:
 C6(H6A,H6B,H6C), C7(H7A,H7B,H7C)
;
_atom_sites_solution_hydrogens    mixed
_atom_sites_solution_primary      direct
_atom_sites_solution_secondary    ?
loop_
  _atom_site_label
  _atom_site_type_symbol
  _atom_site_fract_x
  _atom_site_fract_y
  _atom_site_fract_z
  _atom_site_U_iso_or_equiv
  _atom_site_adp_type
  _atom_site_occupancy
  _atom_site_site_symmetry_order
  _atom_site_calc_flag
  _atom_site_refinement_flags_posn
  _atom_site_refinement_flags_adp
  _atom_site_refinement_flags_occupancy
  _atom_site_disorder_assembly
  _atom_site_disorder_group
 Fe1 Fe 0.3333 0.6667 0.99891(7) 0.0201(2) Uani 1 3 d S T P . .
 S1 S 0.29300(8) 0.86373(8) 1.16318(7) 0.0300(3) Uani 1 1 d . . . . .
 N1 N 0.2860(3) 0.7347(3) 1.0611(2) 0.0297(9) Uani 1 1 d . . . . .
 O1 O 0.2256(2) 0.62277(19) 0.92686(19) 0.0221(6) Uani 1 1 d D . . . .
 C1 C 0.2893(3) 0.7891(3) 1.1041(3) 0.0238(9) Uani 1 1 d . . . . .
 N2 N 0.0562(2) 0.5854(2) 0.9750(2) 0.0250(8) Uani 1 1 d . . . . .
 N3 N -0.1220(2) 0.5016(2) 1.0276(2) 0.0254(8) Uani 1 1 d . . . . .
 C2 C 0.0336(3) 0.5471(3) 1.0439(3) 0.0299(10) Uani 1 1 d . . . . .
 H2 H 0.0796 0.5481 1.0753 0.036 Uiso 1 1 calc R . . . .
 C3 C -0.0543(3) 0.5064(3) 1.0704(3) 0.0288(10) Uani 1 1 d . . . . .
 H3 H -0.0674 0.4812 1.1201 0.035 Uiso 1 1 calc R . . . .
 C4 C -0.1008(3) 0.5385(3) 0.9586(2) 0.0235(9) Uani 1 1 d . . . . .
 C5 C -0.0099(3) 0.5815(3) 0.9318(3) 0.0229(9) Uani 1 1 d . . . . .
 C6 C -0.1766(3) 0.5322(3) 0.9107(3) 0.0322(10) Uani 1 1 d . . . . .
 H6A H -0.2345 0.4977 0.9379 0.048 Uiso 1 1 calc GR . . . .
 H6B H -0.1795 0.5010 0.8630 0.048 Uiso 1 1 calc GR . . . .
 H6C H -0.1655 0.5936 0.8996 0.048 Uiso 1 1 calc GR . . . .
 C7 C 0.0144(3) 0.6246(3) 0.8553(3) 0.0304(10) Uani 1 1 d . . . . .
 H7A H 0.0795 0.6484 0.8459 0.046 Uiso 1 1 calc GR . . . .
 H7B H 0.0012 0.6747 0.8531 0.046 Uiso 1 1 calc GR . . . .
 H7C H -0.0214 0.5791 0.8166 0.046 Uiso 1 1 calc GR . . . .
 H1A H 0.179(3) 0.617(5) 0.943(4) 0.080 Uiso 1 1 d D . . . .
 H1B H 0.206(5) 0.572(3) 0.912(4) 0.080 Uiso 1 1 d D . . . .

loop_
  _atom_site_aniso_label
  _atom_site_aniso_U_11
  _atom_site_aniso_U_22
  _atom_site_aniso_U_33
  _atom_site_aniso_U_23
  _atom_site_aniso_U_13
  _atom_site_aniso_U_12
 Fe1 0.0197(3) 0.0197(3) 0.0209(5) 0.000 0.000 0.00986(13)
 S1 0.0320(6) 0.0293(5) 0.0316(6) -0.0061(5) 0.0009(5) 0.0175(5)
 N1 0.030(2) 0.031(2) 0.029(2) -0.0024(18) 0.0031(17) 0.0157(18)
 O1 0.0180(14) 0.0201(14) 0.0283(17) -0.0021(13) -0.0011(13) 0.0096(13)
 C1 0.022(2) 0.030(2) 0.022(2) 0.0053(18) 0.0019(17) 0.0141(18)
 N2 0.0234(18) 0.0234(17) 0.028(2) -0.0026(15) -0.0004(16) 0.0119(15)
 N3 0.0236(17) 0.0233(17) 0.029(2) 0.0001(15) 0.0027(15) 0.0113(15)
 C2 0.027(2) 0.037(2) 0.030(3) -0.001(2) -0.0040(19) 0.019(2)
 C3 0.032(2) 0.029(2) 0.028(3) 0.0030(19) 0.0022(19) 0.018(2)
 C4 0.021(2) 0.023(2) 0.027(2) -0.0022(18) 0.0008(18) 0.0113(16)
 C5 0.023(2) 0.0203(19) 0.027(2) -0.0028(17) 0.0023(17) 0.0121(17)
 C6 0.027(2) 0.036(3) 0.035(3) -0.002(2) -0.002(2) 0.017(2)
 C7 0.026(2) 0.037(2) 0.028(3) 0.0020(19) 0.0020(19) 0.016(2)

_geom_special_details
;
 All esds (except the esd in the dihedral angle between two l.s. planes)
 are estimated using the full covariance matrix.  The cell esds are taken
 into account individually in the estimation of esds in distances, angles
 and torsion angles; correlations between esds in cell parameters are only
 used when they are defined by crystal symmetry.  An approximate (isotropic)
 treatment of cell esds is used for estimating esds involving l.s. planes.
;
loop_
  _geom_bond_atom_site_label_1
  _geom_bond_atom_site_label_2
  _geom_bond_distance
  _geom_bond_site_symmetry_2
  _geom_bond_publ_flag
 Fe1 N1 2.025(4) . ?
 Fe1 N1 2.025(4) 2_665 ?
 Fe1 N1 2.025(4) 3_565 ?
 Fe1 O1 2.034(3) . ?
 Fe1 O1 2.034(3) 2_665 ?
 Fe1 O1 2.034(3) 3_565 ?
 S1 C1 1.615(5) . ?
 N1 C1 1.172(6) . ?
 O1 H1A 0.80(3) . ?
 O1 H1B 0.80(3) . ?
 N2 C2 1.339(6) . ?
 N2 C5 1.329(5) . ?
 N3 C3 1.340(6) . ?
 N3 C4 1.333(6) . ?
 C2 H2 0.9500 . ?
 C2 C3 1.372(6) . ?
 C3 H3 0.9500 . ?
 C4 C5 1.415(6) . ?
 C4 C6 1.495(6) . ?
 C5 C7 1.491(6) . ?
 C6 H6A 0.9800 . ?
 C6 H6B 0.9800 . ?
 C6 H6C 0.9800 . ?
 C7 H7A 0.9800 . ?
 C7 H7B 0.9800 . ?
 C7 H7C 0.9800 . ?

loop_
  _geom_angle_atom_site_label_1
  _geom_angle_atom_site_label_2
  _geom_angle_atom_site_label_3
  _geom_angle
  _geom_angle_site_symmetry_1
  _geom_angle_site_symmetry_3
  _geom_angle_publ_flag
 N1 Fe1 N1 93.42(17) . 2_665 ?
 N1 Fe1 N1 93.42(17) . 3_565 ?
 N1 Fe1 N1 93.42(16) 2_665 3_565 ?
 N1 Fe1 O1 90.67(14) . 3_565 ?
 N1 Fe1 O1 90.47(14) 3_565 3_565 ?
 N1 Fe1 O1 90.67(14) 3_565 2_665 ?
 N1 Fe1 O1 174.17(17) 2_665 3_565 ?
 N1 Fe1 O1 90.47(14) . . ?
 N1 Fe1 O1 90.47(14) 2_665 2_665 ?
 N1 Fe1 O1 174.17(17) 3_565 . ?
 N1 Fe1 O1 90.67(14) 2_665 . ?
 N1 Fe1 O1 174.17(17) . 2_665 ?
 O1 Fe1 O1 85.15(14) . 3_565 ?
 O1 Fe1 O1 85.15(14) 3_565 2_665 ?
 O1 Fe1 O1 85.15(14) . 2_665 ?
 C1 N1 Fe1 157.0(4) . . ?
 Fe1 O1 H1A 118(6) . . ?
 Fe1 O1 H1B 115(6) . . ?
 H1A O1 H1B 98(7) . . ?
 N1 C1 S1 179.5(4) . . ?
 C5 N2 C2 117.7(4) . . ?
 C4 N3 C3 117.7(4) . . ?
 N2 C2 H2 119.0 . . ?
 N2 C2 C3 121.9(4) . . ?
 C3 C2 H2 119.0 . . ?
 N3 C3 C2 121.2(5) . . ?
 N3 C3 H3 119.4 . . ?
 C2 C3 H3 119.4 . . ?
 N3 C4 C5 120.9(4) . . ?
 N3 C4 C6 117.6(4) . . ?
 C5 C4 C6 121.5(4) . . ?
 N2 C5 C4 120.5(4) . . ?
 N2 C5 C7 118.3(4) . . ?
 C4 C5 C7 121.2(4) . . ?
 C4 C6 H6A 109.5 . . ?
 C4 C6 H6B 109.5 . . ?
 C4 C6 H6C 109.5 . . ?
 H6A C6 H6B 109.5 . . ?
 H6A C6 H6C 109.5 . . ?
 H6B C6 H6C 109.5 . . ?
 C5 C7 H7A 109.5 . . ?
 C5 C7 H7B 109.5 . . ?
 C5 C7 H7C 109.5 . . ?
 H7A C7 H7B 109.5 . . ?
 H7A C7 H7C 109.5 . . ?
 H7B C7 H7C 109.5 . . ?

loop_
  _geom_hbond_atom_site_label_D
  _geom_hbond_atom_site_label_H
  _geom_hbond_atom_site_label_A
  _geom_hbond_distance_DH
  _geom_hbond_distance_HA
  _geom_hbond_distance_DA
  _geom_hbond_angle_DHA
  _geom_hbond_site_symmetry_A
 O1 H1A N2 0.80(3) 1.95(3) 2.745(4) 172(8) .

loop_
  _geom_torsion_atom_site_label_1
  _geom_torsion_atom_site_label_2
  _geom_torsion_atom_site_label_3
  _geom_torsion_atom_site_label_4
  _geom_torsion
  _geom_torsion_site_symmetry_1
  _geom_torsion_site_symmetry_2
  _geom_torsion_site_symmetry_3
  _geom_torsion_site_symmetry_4
  _geom_torsion_publ_flag
 N2 C2 C3 N3 1.5(7) . . . . ?
 N3 C4 C5 N2 0.4(6) . . . . ?
 N3 C4 C5 C7 -178.7(4) . . . . ?
 C2 N2 C5 C4 0.3(6) . . . . ?
 C2 N2 C5 C7 179.5(4) . . . . ?
 C3 N3 C4 C5 -0.2(6) . . . . ?
 C3 N3 C4 C6 179.4(4) . . . . ?
 C4 N3 C3 C2 -0.7(7) . . . . ?
 C5 N2 C2 C3 -1.2(6) . . . . ?
 C6 C4 C5 N2 -179.2(4) . . . . ?
 C6 C4 C5 C7 1.7(6) . . . . ?

_iucr_refine_instructions_details
;
TITL sh167 in R3c
CELL 0.71073 16.9383 16.9383 17.6259 90 90 120
ZERR 6 0.0012 0.0012 0.0013 0 0 0
LATT -3
SYMM -Y,+X-Y,+Z
SYMM +Y-X,-X,+Z
SYMM -Y,-X,0.5+Z
SYMM +Y-X,+Y,0.5+Z
SYMM +X,+X-Y,0.5+Z
SFAC C H N O S Fe
UNIT 126 180 54 18 18 6
DFIX 0.82 O1 H1a
DFIX 0.82 O1 H1b
 
L.S. 10
PLAN  5
TEMP -140
HTAB O1 N2
MORE -1
BOND $H
CONF
fmap 2
acta
MERG 2
REM <olex2.extras>
REM <HklSrc "%.\\sh167.hkl">
REM </olex2.extras>
 
WGHT    0.029700
FVAR       0.31474
FE1   6    0.333333    0.666667    0.998912    10.33333    0.01973    0.01973 =
         0.02088    0.00000    0.00000    0.00986
S1    5    0.293002    0.863731    1.163177    11.00000    0.03203    0.02928 =
         0.03163   -0.00608    0.00085    0.01752
N1    3    0.286004    0.734721    1.061143    11.00000    0.02990    0.03103 =
         0.02893   -0.00242    0.00309    0.01570
O1    4    0.225607    0.622774    0.926858    11.00000    0.01799    0.02011 =
         0.02833   -0.00210   -0.00112    0.00960
C1    1    0.289348    0.789086    1.104123    11.00000    0.02169    0.02956 =
         0.02196    0.00529    0.00192    0.01406
N2    3    0.056233    0.585431    0.975044    11.00000    0.02343    0.02338 =
         0.02844   -0.00264   -0.00043    0.01192
N3    3   -0.121970    0.501551    1.027622    11.00000    0.02357    0.02326 =
         0.02880    0.00011    0.00273    0.01135
C2    1    0.033567    0.547088    1.043898    11.00000    0.02725    0.03681 =
         0.02958   -0.00064   -0.00402    0.01886
AFIX  43
H2    2    0.079644    0.548070    1.075285    11.00000   -1.20000
AFIX   0
C3    1   -0.054272    0.506426    1.070433    11.00000    0.03215    0.02940 =
         0.02837    0.00295    0.00224    0.01814
AFIX  43
H3    2   -0.067363    0.481249    1.120089    11.00000   -1.20000
AFIX   0
C4    1   -0.100829    0.538511    0.958586    11.00000    0.02121    0.02254 =
         0.02731   -0.00219    0.00075    0.01129
C5    1   -0.009948    0.581524    0.931819    11.00000    0.02336    0.02031 =
         0.02654   -0.00280    0.00231    0.01208
C6    1   -0.176589    0.532166    0.910654    11.00000    0.02666    0.03645 =
         0.03515   -0.00172   -0.00172    0.01698
AFIX 137
H6A   2   -0.234480    0.497714    0.937896    11.00000   -1.50000
H6B   2   -0.179498    0.501009    0.863002    11.00000   -1.50000
H6C   2   -0.165462    0.593615    0.899638    11.00000   -1.50000
AFIX   0
C7    1    0.014426    0.624637    0.855291    11.00000    0.02606    0.03691 =
         0.02801    0.00198    0.00197    0.01567
AFIX 137
H7A   2    0.079498    0.648442    0.845906    11.00000   -1.50000
H7B   2    0.001236    0.674713    0.853051    11.00000   -1.50000
H7C   2   -0.021432    0.579104    0.816599    11.00000   -1.50000
AFIX   0
 
H1A   2    0.178810    0.616741    0.942926    11.00000   10.08000
H1B   2    0.206098    0.571949    0.911619    11.00000   10.08000
HKLF 4
 
REM  sh167 in R3c
REM R1 =  0.0376 for    1716 Fo > 4sig(Fo)  and  0.0449 for all    1903 data
REM    120 parameters refined using      3 restraints
 
END  
     
WGHT      0.0296      0.0000 

REM Highest difference peak  0.266,  deepest hole -0.278,  1-sigma level  0.051
Q1    1   0.3967  0.6758  1.0028  11.00000  0.05    0.27
Q2    1   0.2848  0.6601  0.9507  11.00000  0.05    0.27
Q3    1   0.3125  0.7003  1.0481  11.00000  0.05    0.23
Q4    1   0.2408  0.8764  1.1525  11.00000  0.05    0.22
Q5    1   0.3335  0.5937  0.9940  11.00000  0.05    0.22

REM The information below was added by Olex2.
REM
REM R1 = 0.0376 for 1716 Fo > 4sig(Fo) and 0.0449 for all 5784 data
REM n/a parameters refined using n/a restraints
REM Highest difference peak 0.27, deepest hole -0.28
REM Mean Shift 0, Max Shift 0.000.

REM +++ Tabular Listing of Refinement Information +++
REM R1_all = 0.0449
REM R1_gt = 0.0376
REM wR_ref = 0.0701
REM GOOF = 1.067
REM Shift_max = 0.000
REM Shift_mean = 0
REM Reflections_all = 5784
REM Reflections_gt = 1716
REM Parameters = n/a
REM Hole = -0.28
REM Peak = 0.27
REM Flack = -0.03(3)

;
_olex2_submission_special_instructions 'No special instructions were received'
loop_
  _refln_index_h
  _refln_index_k
  _refln_index_l
  _refln_F_squared_meas
  _refln_F_squared_sigma
  _refln_scale_group_code
 2 -1 0 1161.5 60.45 0
 -1 -1 0 1131.62 58.61 0
 1 1 0 1122.18 59.8 0
 0 3 0 1725.51 60.1 0
 -3 0 0 1816.67 64 0
 3 0 0 1618.44 64.69 0
 0 -3 0 1549.5 67.33 0
 2 2 0 475.6 57.24 0
 -2 -2 0 490.46 55.44 0
 4 -2 0 564.22 58.75 0
 -5 1 0 3422.15 56.56 0
 -4 -1 0 3331.15 56.77 0
 1 4 0 3059.58 53.46 0
 4 1 0 3191.14 58.09 0
 -1 -4 0 3199.95 52.56 0
 1 -5 0 3203.1 52.12 0
 5 -1 0 3320.77 57.39 0
 -3 -3 0 48.03 44.25 0
 3 3 0 59.67 39.66 0
 6 -3 0 97.6 37.66 0
 -6 0 0 511.67 34.63 0
 0 6 0 459.57 41.65 0
 0 -6 0 358.92 35.38 0
 6 0 0 377.8 35.74 0
 2 5 0 1830.83 38.62 0
 -5 -2 0 2001.21 38.12 0
 -7 2 0 2151.04 37.53 0
 5 2 0 2096.19 39.8 0
 7 -2 0 2130.41 42.82 0
 -2 -5 0 2014.91 37.99 0
 2 -7 0 2086.5 38.94 0
 -4 -4 0 48.38 31.54 0
 8 -4 0 35 30.51 0
 4 4 0 65.63 32.61 0
 -8 1 0 582.33 30.15 0
 1 7 0 546.74 33.82 0
 -7 -1 0 605.07 30.84 0
 1 -8 0 459.56 33.29 0
 8 -1 0 432.98 35.29 0
 -1 -7 0 433.24 33.06 0
 7 1 0 404.98 31.89 0
 3 6 0 3939.21 40.22 0
 -6 -3 0 4228.08 43.3 0
 9 -3 0 4277.31 39.74 0
 3 -9 0 4185.51 40.71 0
 6 3 0 4086.97 40.06 0
 -3 -6 0 4263.17 39.77 0
 -9 0 0 171.57 32.96 0
 0 -9 0 249.45 30.58 0
 9 0 0 209.08 34.02 0
 10 -5 0 3546.35 36.89 0
 5 5 0 3326.88 42.66 0
 -5 -5 0 3401.68 40.99 0
 2 8 0 2491.06 40.15 0
 -8 -2 0 2650.8 38.78 0
 -10 2 0 2864.75 38.34 0
 10 -2 0 2704.27 39.15 0
 8 2 0 2512.38 35.24 0
 2 -10 0 2748.02 36.51 0
 -2 -8 0 2642 35.34 0
 -7 -4 0 1664.56 33.16 0
 11 -7 0 1678.87 32.5 0
 4 7 0 1454.29 33.81 0
 -4 -7 0 1476.1 33.05 0
 4 -11 0 1441.93 34.03 0
 11 -4 0 1419.2 35.57 0
 7 4 0 1445.59 34.02 0
 -10 -1 0 311.99 28.51 0
 -11 1 0 310.28 28.63 0
 -1 -10 0 284.37 30.95 0
 10 1 0 248.41 33.89 0
 1 -11 0 298.54 30.95 0
 11 -1 0 218.93 33.38 0
 -6 -6 0 420.04 30.95 0
 6 6 0 377.27 30.5 0
 12 -6 0 404.2 33.3 0
 -9 -3 0 1087.84 30.88 0
 3 9 0 996.62 32.92 0
 9 3 0 978.94 36.01 0
 -3 -9 0 1057.71 32.58 0
 3 -12 0 1076.65 33.33 0
 12 -3 0 988 35.49 0
 -12 0 0 648.32 29.03 0
 0 -12 0 489.1 31.47 0
 12 0 0 414.74 29.26 0
 -8 -5 0 1981.07 37.37 0
 13 -8 0 1876.43 36.72 0
 5 8 0 1928.93 33.85 0
 -5 -8 0 1907.35 38.01 0
 13 -5 0 1820.31 32.69 0
 8 5 0 1726.19 34.5 0
 5 -13 0 1852.02 34.52 0
 -13 2 0 829.23 33.66 0
 -11 -2 0 791.48 33.66 0
 2 11 0 771.84 31.29 0
 11 2 0 610.25 30.11 0
 13 -2 0 635.36 33.83 0
 2 -13 0 717.74 31.64 0
 -2 -11 0 698.63 30.66 0
 -7 -7 0 2685.17 37.9 0
 14 -7 0 2480.1 38.03 0
 7 -14 0 2567.54 39.2 0
 7 7 0 2433.36 34.97 0
 4 10 0 430.17 30.22 0
 14 -10 0 387.04 28.95 0
 -10 -4 0 376.48 28.55 0
 10 4 0 459.95 29.62 0
 4 -14 0 435.15 31.04 0
 14 -4 0 419.71 34.18 0
 -4 -10 0 533.88 29.31 0
 -13 -1 0 206.67 30.03 0
 -14 1 0 268.21 30.89 0
 -1 -13 0 244.79 32.59 0
 14 -1 0 213.31 27.53 0
 13 1 0 231.81 27.35 0
 1 -14 0 288.87 28.96 0
 -9 -6 0 350.31 27.63 0
 6 9 0 350.56 29.46 0
 15 -9 0 292.46 32 0
 -6 -9 0 351.6 28.94 0
 9 6 0 361.91 33.64 0
 15 -6 0 415.49 32.2 0
 6 -15 0 406.62 29.78 0
 3 12 0 1328.39 30.55 0
 -12 -3 0 1368.37 33.13 0
 -3 -12 0 1260.81 30.03 0
 15 -3 0 1058.25 33.58 0
 12 3 0 1004.42 29.58 0
 3 -15 0 1242.18 34.98 0
 -15 0 0 88.33 26.29 0
 0 -15 0 89.93 32.42 0
 15 0 0 106.6 26.42 0
 8 8 0 216 27.96 0
 -8 -8 0 193.27 27.19 0
 8 -16 0 239.9 27.6 0
 16 -8 0 226.45 31.07 0
 5 11 0 382.06 28.13 0
 -11 -5 0 420.88 26.99 0
 16 -11 0 347.3 27.38 0
 -5 -11 0 372.34 32.2 0
 5 -16 0 376.8 28.56 0
 11 5 0 263.72 27.89 0
 16 -5 0 219.95 31.53 0
 -14 -2 0 333.29 27.37 0
 2 -16 0 318.3 28.86 0
 16 -2 0 273.18 28.05 0
 14 2 0 251.07 31.92 0
 -2 -14 0 355.52 28.94 0
 17 -10 0 351.7 31.55 0
 10 -17 0 306.49 32.16 0
 7 10 0 314.18 33.24 0
 -10 -7 0 313.2 28.03 0
 10 7 0 226.89 27.63 0
 7 -17 0 260.86 28.8 0
 -7 -10 0 317.23 28.26 0
 17 -7 0 270.64 27.44 0
 -13 -4 0 37.42 26.71 0
 17 -13 0 16.04 31.39 0
 17 -4 0 19.08 27.48 0
 4 -17 0 40.3 28.15 0
 13 4 0 40.32 27.19 0
 -4 -13 0 -17.89 27.63 0
 -17 1 0 370.48 28.09 0
 -16 -1 0 320.6 28.17 0
 -1 -16 0 377.59 29.19 0
 17 -1 0 266.36 28.52 0
 16 1 0 285.3 32.47 0
 1 -17 0 270.45 29.39 0
 9 -18 0 40.71 27.63 0
 9 9 0 23.89 27.82 0
 -9 -9 0 8.42 27.41 0
 18 -9 0 13.02 31.34 0
 -12 -6 0 388.65 31.45 0
 6 12 0 417.51 33.06 0
 18 -12 0 289.94 31.56 0
 18 -6 0 314.41 32.46 0
 -6 -12 0 424.56 27.81 0
 12 6 0 333.81 28.31 0
 6 -18 0 442.77 29.19 0
 -15 -3 0 307.7 27.13 0
 18 -15 0 223.44 28.25 0
 3 -18 0 290.41 29.15 0
 15 3 0 181.96 31.86 0
 -3 -15 0 302.3 28.73 0
 18 -3 0 245.25 32.74 0
 -18 0 0 351.06 29.17 0
 0 -18 0 406.78 29.93 0
 18 0 0 287.35 29.31 0
 8 11 0 253.04 29.26 0
 19 -11 0 238.43 32.28 0
 -11 -8 0 270.08 28.15 0
 11 -19 0 242.1 28.31 0
 8 -19 0 322.16 28.43 0
 11 8 0 332.07 28.45 0
 -8 -11 0 254.71 28.78 0
 19 -8 0 220.13 32.59 0
 19 -14 0 318.71 32.65 0
 -14 -5 0 324.29 28.12 0
 19 -5 0 350.98 28.61 0
 5 -19 0 345.68 29.53 0
 14 5 0 272.11 28.78 0
 -5 -14 0 394.36 28.97 0
 -17 -2 0 501.54 29.64 0
 2 -19 0 517.81 30.39 0
 -2 -17 0 479.16 30.31 0
 19 -2 0 313.6 29.83 0
 17 2 0 392.78 33.54 0
 10 10 0 -31.7 33.48 0
 -10 -10 0 33.54 28.26 0
 10 -20 0 42.5 28.54 0
 20 -10 0 24.23 27.44 0
 -13 -7 0 101.38 28.66 0
 13 -20 0 138.72 28.64 0
 7 13 0 117.79 29.03 0
 20 -13 0 152.17 28.54 0
 13 7 0 83.79 28.71 0
 20 -7 0 109.12 33.24 0
 -7 -13 0 112.69 28.77 0
 7 -20 0 83.2 33.73 0
 20 -16 0 152.68 33.95 0
 -16 -4 0 172.85 29.95 0
 4 -20 0 192.18 34.98 0
 -4 -16 0 186.86 29.79 0
 20 -4 0 134.99 33.55 0
 16 4 0 145.96 29.78 0
 12 -21 0 156.19 30.61 0
 9 12 0 135.74 30.56 0
 21 -12 0 170.33 34.07 0
 -12 -9 0 152.74 29.3 0
 9 -21 0 206.93 29.67 0
 -9 -12 0 163.25 33.54 0
 21 -9 0 146.4 30.28 0
 12 9 0 163.65 29.39 0
 -1 -2 1 1236.07 63.83 0
 3 -1 1 1367.01 55.25 0
 2 1 1 1336.18 63.46 0
 -3 1 -1 1448.14 54.79 0
 -2 -1 -1 1399.47 55.17 0
 1 2 -1 1305.22 65.2 0
 1 3 1 7161.34 71.33 0
 -3 -1 1 7557.24 78.03 0
 -4 1 1 8067.77 77.56 0
 4 -1 -1 7776.42 72.45 0
 -1 -3 -1 7468.07 71.33 0
 1 -4 -1 7377.8 71.81 0
 3 1 -1 7351.39 71.24 0
 5 -2 1 4646.19 55.04 0
 3 2 1 4230.05 63.76 0
 -2 -3 1 4202.97 55.8 0
 -3 -2 -1 4373.26 55.05 0
 2 3 -1 4282.26 56.96 0
 6 -1 1 520.2 37.72 0
 -1 -5 1 510.13 37.59 0
 1 -6 1 510.71 38.13 0
 5 1 1 508.23 38.82 0
 1 5 -1 429.56 37.87 0
 -6 1 -1 514.01 35.8 0
 -5 -1 -1 500.98 36.69 0
 -4 -2 1 5877.41 51.84 0
 -6 2 1 6196.48 56.83 0
 2 4 1 5540.6 50.96 0
 4 2 -1 5560.76 52.36 0
 2 -6 -1 5730.1 52.77 0
 -2 -4 -1 5608.92 49.81 0
 6 -2 -1 5965.75 53.51 0
 4 3 1 57.21 34.52 0
 -3 -4 1 83.83 33.98 0
 7 -3 1 61.73 33.04 0
 3 4 -1 70.57 40.85 0
 -4 -3 -1 88.19 33.08 0
 7 -4 -1 84.25 36.73 0
 -6 -1 1 233.45 31.26 0
 -7 1 1 242.6 31.01 0
 1 6 1 206.33 34.06 0
 6 1 -1 202.79 32.38 0
 1 -7 -1 215.14 33.21 0
 7 -1 -1 210.19 36.41 0
 -1 -6 -1 202.36 33.24 0
 2 -8 1 163.63 33.14 0
 6 2 1 109.5 32.38 0
 8 -2 1 131.54 30.49 0
 -2 -6 1 111.15 32.65 0
 -8 2 -1 135.54 29.68 0
 2 6 -1 88.55 33.16 0
 -6 -2 -1 77.87 31.19 0
 3 5 1 349.57 33.11 0
 -5 -3 1 375.99 32.01 0
 8 -3 -1 354.12 35.06 0
 3 -8 -1 357.96 33.05 0
 5 3 -1 363.69 33.15 0
 -3 -5 -1 296.02 32.19 0
 8 1 1 792.13 31.91 0
 9 -1 1 794.46 35.7 0
 1 -9 1 743.92 33.05 0
 -1 -8 1 717.27 32.9 0
 -8 -1 -1 863.86 34.88 0
 1 8 -1 790.13 32.62 0
 -9 1 -1 908.77 30.31 0
 -4 -5 1 34.59 31.37 0
 5 4 1 46.61 32.29 0
 9 -4 1 11.35 28.92 0
 -5 -4 -1 34.2 30.76 0
 4 5 -1 -13.55 31.79 0
 9 -5 -1 45.8 33.08 0
 -7 -2 1 461.41 34.69 0
 -9 2 1 543 33.35 0
 2 7 1 474.48 32.73 0
 -2 -7 -1 404.05 31.89 0
 7 2 -1 444.43 31.5 0
 9 -2 -1 468.8 34.01 0
 2 -9 -1 449.03 36.82 0
 7 3 1 408.81 31.43 0
 3 -10 1 431.08 35.87 0
 -3 -7 1 386.83 31.13 0
 10 -3 1 386.43 29.54 0
 3 7 -1 374.44 31.81 0
 -7 -3 -1 442.14 30.01 0
 10 -6 1 177.51 33.34 0
 -6 -4 1 186.26 29.92 0
 4 6 1 164.26 36.28 0
 10 -4 -1 160.93 32.83 0
 6 4 -1 191.06 31.31 0
 4 -10 -1 119.18 35.76 0
 -4 -6 -1 136.7 30.13 0
 -9 -1 1 525.84 29.28 0
 1 9 1 550.9 36.46 0
 -10 1 1 595.58 28.83 0
 -1 -9 -1 493.94 31.96 0
 1 -10 -1 537.49 31.58 0
 10 -1 -1 533.37 34.04 0
 9 1 -1 480.57 29.77 0
 11 -2 1 772.87 34.87 0
 -2 -9 1 913.6 36.66 0
 9 2 1 781.17 35.69 0
 2 -11 1 899.2 31.95 0
 -11 2 -1 958.19 30.05 0
 -9 -2 -1 950.91 34.41 0
 2 9 -1 922.54 37.13 0
 11 -5 1 278.02 33.17 0
 -5 -6 1 354.84 30.05 0
 6 5 1 303.48 31.35 0
 -6 -5 -1 338.53 29.77 0
 11 -6 -1 267.46 32.82 0
 5 6 -1 296.3 30.95 0
 3 8 1 187.25 31.28 0
 -8 -3 1 189.82 29.26 0
 -3 -8 -1 257.99 30.34 0
 8 3 -1 141.93 29.91 0
 3 -11 -1 197.75 31 0
 11 -3 -1 182.49 33.22 0
 1 -12 1 213.93 30.59 0
 12 -1 1 166.48 32.91 0
 -1 -11 1 150.78 29.92 0
 11 1 1 112.83 34.38 0
 -11 -1 -1 188.2 27.86 0
 -12 1 -1 166.37 27.39 0
 12 -4 1 618.89 33.76 0
 8 4 1 562.84 35.78 0
 -4 -8 1 643.12 31.96 0
 4 -12 1 673.19 37.01 0
 4 8 -1 618.53 31.94 0
 12 -8 -1 609.76 34.16 0
 -8 -4 -1 665.82 30.82 0
 -7 -5 1 1.93 28.99 0
 12 -7 1 10.11 31.95 0
 5 7 1 116.11 36.39 0
 5 -12 -1 16.51 34.29 0
 -5 -7 -1 24.11 29.84 0
 7 5 -1 67.64 30.25 0
 12 -5 -1 44.28 33.14 0
 -10 -2 1 132.9 27.91 0
 2 10 1 99.47 30.64 0
 -12 2 1 115.33 27.93 0
 12 -2 -1 82.8 29.13 0
 10 2 -1 109.37 29.1 0
 2 -12 -1 120.94 30.27 0
 -2 -10 -1 114.83 29.93 0
 13 -3 1 40.22 32.34 0
 -3 -10 1 27.79 29.66 0
 3 -13 1 12.74 31.19 0
 10 3 1 18.23 29.14 0
 -10 -3 -1 -7.82 28.07 0
 3 10 -1 -3.37 30.24 0
 -6 -7 1 26.68 30.45 0
 6 -13 1 68.95 30.38 0
 7 6 1 124.95 30.15 0
 13 -6 1 100.01 27.97 0
 6 7 -1 76.04 30.72 0
 -7 -6 -1 27.11 34.12 0
 7 -13 -1 61.56 29.36 0
 13 -7 -1 85.29 32.15 0
 4 9 1 258.04 30.94 0
 13 -9 1 280.89 32.89 0
 -9 -4 1 200.69 28.23 0
 -4 -9 -1 298.59 34.4 0
 4 -13 -1 229.89 30.65 0
 13 -4 -1 232.12 33.12 0
 9 4 -1 212.38 29.24 0
 -13 1 1 153.46 32.01 0
 -12 -1 1 127.38 27.66 0
 12 1 -1 116.76 28.91 0
 1 -13 -1 130.36 29.4 0
 13 -1 -1 150.14 33.26 0
 -1 -12 -1 166.38 29.1 0
 -2 -12 1 31.37 28.46 0
 12 2 1 12.67 31.8 0
 14 -2 1 22.14 26.94 0
 2 -14 1 19.9 32.99 0
 -12 -2 -1 10.32 26.15 0
 -14 2 -1 76.85 26.57 0
 9 5 1 809.21 30.92 0
 -5 -9 1 807.95 35.41 0
 14 -5 1 764.55 30.01 0
 5 -14 1 920.85 31.81 0
 14 -9 -1 765.16 30.13 0
 5 9 -1 763.77 31.85 0
 -9 -5 -1 874.39 29.99 0
 14 -8 1 275.38 32.2 0
 6 8 1 332.63 30.33 0
 -8 -6 1 361.26 29.77 0
 14 -6 -1 300.9 33.54 0
 6 -14 -1 320.15 30.85 0
 -6 -8 -1 306.81 29.42 0
 8 6 -1 239.31 30.52 0
 -11 -3 1 28.77 27.98 0
 3 11 1 60.84 28.96 0
 -3 -11 -1 12.54 28.46 0
 11 3 -1 28.35 27.91 0
 14 -3 -1 24.26 31.84 0
 3 -14 -1 56.01 33.79 0
 1 -15 1 97.75 28.52 0
 14 1 1 117.75 27.11 0
 15 -1 1 111.53 31.2 0
 -1 -14 1 101.69 27.91 0
 -15 1 -1 104.75 30.7 0
 -14 -1 -1 158.02 30.44 0
 4 -15 1 518.72 29.68 0
 15 -4 1 474.07 27.22 0
 -4 -11 1 508.29 28.97 0
 11 4 1 393.98 32.36 0
 15 -11 -1 458.64 27.54 0
 4 11 -1 460.51 28.99 0
 -11 -4 -1 464.5 27.22 0
 15 -7 1 32.47 31.19 0
 8 7 1 85.69 28.41 0
 7 -15 1 90.25 27.97 0
 -7 -8 1 7.94 27.84 0
 7 8 -1 54.8 28.68 0
 8 -15 -1 59.84 27.43 0
 15 -8 -1 50.67 26.96 0
 -8 -7 -1 64.85 31.43 0
 -10 -5 1 272.06 27.5 0
 15 -10 1 273.91 30.43 0
 5 10 1 253.88 29.59 0
 15 -5 -1 263.26 31.25 0
 5 -15 -1 272.15 27.84 0
 10 5 -1 272.64 27.94 0
 -5 -10 -1 285.81 28.65 0
 -13 -2 1 174.71 26.34 0
 -15 2 1 140.07 26.34 0
 15 -2 -1 160.38 31.47 0
 -2 -13 -1 121.54 27.52 0
 13 2 -1 131.74 31.21 0
 2 -15 -1 151.64 28.24 0
 16 -3 1 263.58 27.87 0
 13 3 1 301.1 31.51 0
 3 -16 1 326.72 28.82 0
 -3 -13 1 371.27 28.71 0
 -13 -3 -1 352.8 27.3 0
 16 -6 1 232.16 26.57 0
 -6 -10 1 165.97 27.63 0
 6 -16 1 168.55 28.52 0
 10 6 1 158.8 32.04 0
 16 -10 -1 220.07 30.56 0
 -10 -6 -1 211.46 30.95 0
 6 10 -1 224.49 27.99 0
 -9 -7 1 74.81 30.79 0
 7 9 1 7.21 27.95 0
 16 -9 1 96.87 26.53 0
 9 7 -1 56.35 27.56 0
 16 -7 -1 60.16 26.45 0
 -7 -9 -1 78.79 27.24 0
 7 -16 -1 100.41 28.27 0
 16 -12 1 40.4 30.04 0
 4 12 1 48.58 28.07 0
 -12 -4 1 43.65 30.51 0
 16 -4 -1 28.78 26.82 0
 12 4 -1 47.76 26.82 0
 -4 -12 -1 68.53 27.09 0
 4 -16 -1 59.16 27.43 0
 -16 1 1 293.26 28.2 0
 -15 -1 1 244.96 26.86 0
 1 -16 -1 252.25 33.09 0
 16 -1 -1 256.54 28.15 0
 15 1 -1 206.08 28.06 0
 -1 -15 -1 344.95 28.42 0
 2 -17 1 317.57 33.19 0
 -2 -15 1 151.9 28.89 0
 15 2 1 170.33 28.1 0
 17 -2 1 202.89 32.45 0
 -15 -2 -1 274.47 27.51 0
 17 -5 1 93.14 27.3 0
 -5 -12 1 116.48 31.95 0
 12 5 1 21.17 26.89 0
 5 -17 1 90.5 28.58 0
 5 12 -1 50.08 28.48 0
 17 -12 -1 97.57 31.08 0
 -12 -5 -1 76.01 26.85 0
 9 8 1 243.75 29.08 0
 8 -17 1 288.62 31.97 0
 17 -8 1 297.22 31.07 0
 -8 -9 1 313.55 27.26 0
 8 9 -1 304.43 28.15 0
 -9 -8 -1 257.16 32.33 0
 17 -9 -1 269.38 31.59 0
 9 -17 -1 329.34 28.52 0
 6 11 1 -8.02 28.35 0
 -11 -6 1 -1.72 25.92 0
 17 -11 1 26.51 30.78 0
 11 6 -1 60.48 31.39 0
 17 -6 -1 -9.8 26.72 0
 6 -17 -1 -16.55 27.16 0
 -6 -11 -1 52.63 28.11 0
 -14 -3 1 124.85 26.49 0
 14 3 -1 124.48 27.22 0
 17 -3 -1 110.87 27.37 0
 -3 -14 -1 141.78 27.76 0
 3 -17 -1 79.02 32.62 0
 1 -18 1 152.76 33.77 0
 -1 -17 1 131.35 29.38 0
 17 1 1 137.72 32.89 0
 18 -1 1 103.19 28.31 0
 -17 -1 -1 163.65 28.47 0
 18 -4 1 -21.5 27.2 0
 4 -18 1 -4.74 28.7 0
 14 4 1 16.89 27.61 0
 -4 -14 1 73.39 28.14 0
 18 -14 -1 32.68 27.34 0
 -14 -4 -1 66.61 26.54 0
 7 -18 1 94.19 28.12 0
 11 7 1 46.02 27.27 0
 -7 -11 1 25.04 27.35 0
 18 -7 1 -12.64 27.08 0
 18 -11 -1 15.69 31.32 0
 -11 -7 -1 47.6 26.38 0
 11 -18 -1 16.04 31.88 0
 7 11 -1 17.66 27.89 0
 8 10 1 18.1 27.87 0
 -10 -8 1 53.62 27.16 0
 10 -18 1 121.22 27.89 0
 18 -10 1 67.68 31.55 0
 10 8 -1 57.2 27.9 0
 8 -18 -1 47.96 27.93 0
 -8 -10 -1 84.84 27.3 0
 18 -8 -1 69.16 31.19 0
 18 -13 1 99.99 31.68 0
 5 13 1 73.64 29.14 0
 -13 -5 1 109.65 31.08 0
 13 5 -1 101.04 27.26 0
 5 -18 -1 142.51 27.97 0
 18 -5 -1 75.04 27.5 0
 -5 -13 -1 108.61 28.89 0
 -16 -2 1 210.1 32.12 0
 18 -2 -1 242.02 28.13 0
 16 2 -1 239.12 28.25 0
 -2 -16 -1 270.59 29.16 0
 2 -18 -1 241.78 33.44 0
 19 -3 1 46.63 28.61 0
 3 -19 1 113.33 29.45 0
 16 3 1 117.63 28.5 0
 -3 -16 1 74.56 33.61 0
 19 -16 -1 95.97 28.43 0
 -16 -3 -1 93.53 27.69 0
 19 -6 1 143.05 27.86 0
 -6 -13 1 138.86 28.22 0
 13 6 1 98.2 28.08 0
 6 -19 1 83.02 28.73 0
 -13 -6 -1 80.18 27.39 0
 13 -19 -1 94.05 28.68 0
 19 -13 -1 100.51 27.51 0
 10 9 1 95.81 28.21 0
 19 -9 1 85.26 27.22 0
 -9 -10 1 76.78 27.43 0
 9 -19 1 8.57 28.5 0
 19 -10 -1 45.67 31.93 0
 10 -19 -1 42.03 32.66 0
 -10 -9 -1 35.88 27.91 0
 9 10 -1 162.8 32.03 0
 -12 -7 1 87.33 31.5 0
 7 12 1 83.52 28.82 0
 19 -12 1 65.91 27.63 0
 19 -7 -1 121.88 32.23 0
 7 -19 -1 109.33 28.26 0
 -7 -12 -1 79.55 28.15 0
 12 7 -1 54.49 28.16 0
 19 -15 1 234.49 28.45 0
 -15 -4 1 240.49 28.81 0
 19 -4 -1 232.2 33.51 0
 4 -19 -1 307.21 29.39 0
 -4 -15 -1 223.42 33.98 0
 15 4 -1 133.3 32.88 0
 1 -19 -1 76.19 29.82 0
 18 1 -1 29.82 34.48 0
 -5 -15 1 67.44 28.9 0
 15 5 1 70.53 33.26 0
 5 -20 1 79.9 29.11 0
 20 -5 1 49.06 28.7 0
 -15 -5 -1 64.79 28.89 0
 20 -15 -1 46.4 33.65 0
 8 -20 1 61.79 28.6 0
 12 8 1 30.61 28.33 0
 20 -8 1 48 32.59 0
 -8 -12 1 -15.93 28.65 0
 -12 -8 -1 -48.93 27.78 0
 8 12 -1 70.02 29.1 0
 12 -20 -1 66.25 28.47 0
 20 -12 -1 -11.13 32.8 0
 11 -20 1 13.94 28.93 0
 9 11 1 119.29 28.87 0
 -11 -9 1 67.48 32.03 0
 20 -11 1 60.37 28.72 0
 -9 -11 -1 127.63 28.12 0
 20 -9 -1 96.01 28.1 0
 11 9 -1 165.7 33.13 0
 9 -20 -1 110.49 32.55 0
 -14 -6 1 111.32 28.45 0
 20 -14 1 88.75 28.48 0
 6 14 1 84.02 29.72 0
 20 -6 -1 68.34 33.45 0
 14 6 -1 37.49 28.6 0
 -6 -14 -1 70.59 29.51 0
 6 -20 -1 62.88 28.96 0
 7 -21 1 0.07 35 0
 14 -21 -1 42.68 34.79 0
 21 -10 1 11.9 28.67 0
 10 -21 1 59.5 29.37 0
 -10 -11 1 39.34 28.89 0
 11 10 1 40.1 28.57 0
 -11 -10 -1 38.1 28.64 0
 11 -21 -1 82.24 34.27 0
 10 11 -1 26.06 29.31 0
 21 -11 -1 34.9 29.01 0
 -13 -8 1 121.49 32.94 0
 21 -13 1 42.93 28.86 0
 13 -21 1 65.82 29.52 0
 8 13 1 59.22 29.95 0
 13 8 -1 71.79 29.5 0
 8 -21 -1 102.55 29.36 0
 21 -8 -1 77.15 29.18 0
 -8 -13 -1 79.77 29.45 0
 -1 0 2 4308.15 119.9 0
 0 1 2 4330.7 91.52 0
 0 -1 -2 4582.43 86.58 0
 2 0 2 9999.99 81.68 0
 -2 0 -2 9711.93 79.95 0
 -2 -1 2 7646.24 83.92 0
 1 2 2 7585 80.59 0
 -1 3 2 7133.76 82.99 0
 3 -1 -2 8068.62 100.81 0
 1 -3 -2 7514.07 82.98 0
 2 1 -2 7650.68 84.57 0
 -1 -2 -2 8059.04 80.99 0
 4 -1 2 5135.3 62.19 0
 3 1 2 4884.83 63.56 0
 -1 -3 2 4723.91 71.24 0
 -4 1 -2 5478.55 61.49 0
 -3 -1 -2 5186.08 62.07 0
 1 3 -2 5106.03 65.68 0
 0 4 2 5624.07 61.45 0
 -4 0 2 6120.71 67.51 0
 4 0 -2 5502.63 66.69 0
 0 -4 -2 5369.65 65.26 0
 5 0 2 3629.76 46.51 0
 0 -5 2 3557.96 47.67 0
 -5 0 -2 3581.15 44.39 0
 -3 -2 2 4085.09 60.09 0
 2 3 2 4007.37 53.89 0
 -2 -3 -2 4011.6 56.99 0
 3 2 -2 3793.92 58.96 0
 5 -2 -2 4049.86 58.95 0
 2 -5 -2 3916.35 54.85 0
 6 -2 2 703.6 37.16 0
 4 2 2 746.16 39.46 0
 -2 -4 2 672.52 44.73 0
 -4 -2 -2 853.36 43.06 0
 2 4 -2 833.27 46.59 0
 -5 -1 2 1914.74 45.06 0
 -1 6 2 1798.13 47.67 0
 1 5 2 1785.41 40.81 0
 -6 1 2 2009.16 44.96 0
 5 1 -2 1806.3 40.91 0
 6 -1 -2 1803.86 44.72 0
 1 -6 -2 1783.67 45.61 0
 -1 -5 -2 1846.06 39.96 0
 6 1 2 4190.19 41.58 0
 7 -1 2 4346.72 41.83 0
 1 -7 2 4385.01 42.1 0
 -1 -6 2 4217.46 42.3 0
 -7 1 -2 4428.46 45.09 0
 -6 -1 -2 4434.29 41.35 0
 -4 -3 2 1154.4 36.51 0
 7 -4 2 1184.44 36.01 0
 3 4 2 1115.64 41.4 0
 7 -3 -2 1045.15 39.68 0
 4 3 -2 1005.21 36.42 0
 -3 -4 -2 1018.52 35.04 0
 3 -7 -2 1035.31 35.88 0
 0 7 2 878.03 34.76 0
 -7 0 2 901.05 36.32 0
 7 0 -2 935.73 33.49 0
 0 -7 -2 959.54 34.47 0
 0 -8 2 1913.93 35.23 0
 8 0 2 1886.77 35.1 0
 -8 0 -2 2123 37.35 0
 8 -3 2 1830.99 35.16 0
 -3 -5 2 1685.1 35.51 0
 5 3 2 1749.43 36.3 0
 8 -5 -2 1887.04 39.34 0
 -5 -3 -2 1838.53 35.26 0
 3 5 -2 1647.14 36.41 0
 2 6 2 1312.04 36.25 0
 -6 -2 2 1393.12 37.83 0
 -8 2 2 1488.64 37.41 0
 6 2 -2 1233.63 34.65 0
 2 -8 -2 1310.19 34.71 0
 8 -2 -2 1352.39 38.09 0
 -2 -6 -2 1309.43 35.23 0
 9 -2 2 874.48 31.51 0
 -2 -7 2 847.97 36.39 0
 2 -9 2 930.93 33.17 0
 7 2 2 850.32 32.59 0
 -9 2 -2 859.34 30.32 0
 2 7 -2 763.27 32.56 0
 -7 -2 -2 843.39 31.38 0
 9 -5 2 911.27 35.45 0
 4 5 2 843.68 33.62 0
 -5 -4 2 839.61 37.2 0
 4 -9 -2 763.52 36.96 0
 9 -4 -2 751.08 36.76 0
 -4 -5 -2 785.42 32.54 0
 5 4 -2 722.41 37.31 0
 1 8 2 503.17 31.62 0
 -9 1 2 647.93 33.02 0
 -8 -1 2 584.4 29.5 0
 8 1 -2 413.02 30.25 0
 -1 -8 -2 440.55 31.05 0
 1 -9 -2 477.79 31.32 0
 9 -1 -2 432.43 29.65 0
 -1 -9 2 55.81 30.96 0
 9 1 2 94.61 29.48 0
 1 -10 2 63.13 30.84 0
 10 -1 2 105.76 29.68 0
 -9 -1 -2 124.55 28.73 0
 -10 1 -2 174.98 28.11 0
 -4 -6 2 2228.61 38.92 0
 10 -4 2 2244.9 34 0
 6 4 2 2117.73 34.84 0
 4 6 -2 2154.78 35.81 0
 10 -6 -2 2334.42 38.05 0
 -6 -4 -2 2324.08 38.35 0
 -7 -3 2 666.71 30.6 0
 3 7 2 616.08 32.27 0
 7 3 -2 656 31.61 0
 3 -10 -2 703.67 36.83 0
 -3 -7 -2 727.09 31.05 0
 10 -3 -2 694.53 34.63 0
 0 10 2 1905.35 39.35 0
 -10 0 2 2225.41 37.71 0
 0 -10 -2 1894.86 33.58 0
 10 0 -2 1853.75 38.57 0
 11 0 2 3048.36 35.47 0
 0 -11 2 3022.82 40.16 0
 -11 0 -2 3480.54 35.21 0
 8 3 2 442.12 31.13 0
 11 -3 2 441.23 29.91 0
 3 -11 2 479.39 31.32 0
 -3 -8 2 462.21 36.28 0
 3 8 -2 420.66 31.86 0
 -8 -3 -2 476.13 30.1 0
 11 -6 2 1887.07 32.03 0
 5 6 2 1688.75 38.74 0
 -6 -5 2 1789.61 33.15 0
 6 5 -2 1778.43 33.62 0
 11 -5 -2 1839.02 37.72 0
 5 -11 -2 1887.02 39 0
 -5 -6 -2 1988.98 33.7 0
 2 9 2 425.76 32.12 0
 -11 2 2 469.91 33.23 0
 -9 -2 2 434.07 29.63 0
 2 -11 -2 414.58 30.81 0
 11 -2 -2 459.04 34.59 0
 9 2 -2 413.57 35 0
 -2 -9 -2 404.98 31.38 0
 -2 -10 2 227.08 30.72 0
 10 2 2 200.79 35.17 0
 2 -12 2 251.89 31.51 0
 12 -2 2 226.46 33.14 0
 -12 2 -2 233.42 28.2 0
 -10 -2 -2 238.3 28.88 0
 12 -5 2 2662.09 37.59 0
 7 5 2 2794.93 35.4 0
 -5 -7 2 2877.85 35.38 0
 -7 -5 -2 2887.85 35.31 0
 12 -7 -2 2807.16 38.99 0
 5 7 -2 2606.8 36.18 0
 4 8 2 2210.4 35.56 0
 12 -8 2 2417.7 36.63 0
 -8 -4 2 2332.93 33.59 0
 4 -12 -2 2284.2 34.49 0
 12 -4 -2 2206.33 38.87 0
 -4 -8 -2 2304.46 34.68 0
 8 4 -2 2081.88 37.95 0
 1 11 2 382.59 31.7 0
 -11 -1 2 420.64 33.34 0
 -12 1 2 434.85 33.06 0
 12 -1 -2 381.89 29.93 0
 1 -12 -2 509.32 31.33 0
 -1 -11 -2 455.59 30.94 0
 11 1 -2 462.12 34.14 0
 -1 -12 2 172.3 33.98 0
 12 1 2 111.37 28.4 0
 1 -13 2 91.58 29.73 0
 13 -1 2 101.31 27.64 0
 -13 1 -2 132.71 26.89 0
 -12 -1 -2 101.97 27.6 0
 -4 -9 2 683.79 35.73 0
 13 -4 2 589.8 29.25 0
 4 -13 2 616.8 36.6 0
 9 4 2 616.17 30.78 0
 -9 -4 -2 789.87 29.89 0
 13 -9 -2 703.4 33.9 0
 4 9 -2 758.63 30.7 0
 -7 -6 2 969.79 30.85 0
 6 7 2 888.51 32.43 0
 13 -7 2 891.58 33.79 0
 -6 -7 -2 916.87 31.16 0
 6 -13 -2 926.19 31.46 0
 7 6 -2 851.46 31.46 0
 13 -6 -2 862.81 34.44 0
 -10 -3 2 1309.76 30.87 0
 3 10 2 1237.91 33.07 0
 -3 -10 -2 1243.71 32.05 0
 13 -3 -2 984.51 35.65 0
 10 3 -2 998.92 31.22 0
 3 -13 -2 1074.43 31.71 0
 -13 0 2 2120.2 35.28 0
 13 0 -2 1610.31 35.7 0
 0 -13 -2 1905.42 31.87 0
 0 -14 2 432.38 28.72 0
 14 0 2 385.76 27.85 0
 -14 0 -2 575.27 27.81 0
 14 -3 2 260.35 31.63 0
 11 3 2 196.32 28.98 0
 3 -14 2 266.29 34.72 0
 -3 -11 2 315.36 29.24 0
 -11 -3 -2 209.47 27.83 0
 6 -14 2 257.75 30.85 0
 14 -6 2 165.5 28.27 0
 8 6 2 204.93 29.98 0
 -6 -8 2 246.29 29.99 0
 14 -8 -2 221.6 28.03 0
 -8 -6 -2 292.18 32.86 0
 8 -14 -2 220.7 30.02 0
 6 8 -2 200.86 35.31 0
 5 9 2 1440.72 32.2 0
 14 -9 2 1546.6 31.43 0
 -9 -5 2 1558.54 35.56 0
 14 -5 -2 1256.56 35.72 0
 5 -14 -2 1427.25 32.6 0
 -5 -9 -2 1534.39 31.42 0
 9 5 -2 1407.8 36.43 0
 -14 2 2 546.15 31.91 0
 -12 -2 2 477.27 27.68 0
 2 12 2 506.45 34.2 0
 14 -2 -2 349 28.35 0
 12 2 -2 394.55 27.02 0
 -2 -12 -2 422.86 29 0
 2 -14 -2 453.43 29.03 0
 13 2 2 159.94 26.84 0
 2 -15 2 185.4 28.28 0
 15 -2 2 139 26.83 0
 -2 -13 2 116.01 27.49 0
 -13 -2 -2 243.31 26.57 0
 10 5 2 688.71 29.45 0
 5 -15 2 734.29 30.15 0
 -5 -10 2 788.59 29.81 0
 15 -5 2 696.73 27.66 0
 5 10 -2 714.73 29.91 0
 15 -10 -2 689.49 28.07 0
 -10 -5 -2 796.6 28.45 0
 15 -8 2 49.94 26.18 0
 -8 -7 2 -13.1 26.93 0
 7 8 2 63.37 29.04 0
 7 -15 -2 36.5 32.1 0
 15 -7 -2 57.27 30.43 0
 -7 -8 -2 15.94 27.79 0
 8 7 -2 65.33 32.09 0
 4 11 2 195.18 28.95 0
 15 -11 2 211.53 30.72 0
 -11 -4 2 209.31 30.21 0
 -4 -11 -2 215.33 27.99 0
 11 4 -2 118.54 27.33 0
 4 -15 -2 200.88 27.93 0
 15 -4 -2 152.54 31.59 0
 -14 -1 2 762.09 28.5 0
 -15 1 2 717.55 28.9 0
 14 1 -2 546.9 28.98 0
 -1 -14 -2 742.14 33.24 0
 15 -1 -2 584.23 32.48 0
 1 -15 -2 690.91 29.65 0
 -1 -15 2 656.1 29.21 0
 15 1 2 571.97 28.59 0
 1 -16 2 582.4 33.78 0
 16 -1 2 548.96 28.63 0
 -16 1 -2 592.63 32.92 0
 -15 -1 -2 595.32 28.14 0
 12 4 2 759.06 28.84 0
 -4 -12 2 953.99 32.98 0
 4 -16 2 896.53 34.49 0
 16 -4 2 765.74 32.22 0
 16 -12 -2 800.91 33.18 0
 -12 -4 -2 848.54 28.56 0
 -7 -9 2 1028.26 33.14 0
 7 -16 2 1011.1 30.28 0
 16 -7 2 857.07 28.38 0
 9 7 2 744.7 29.37 0
 9 -16 -2 1022.99 29.29 0
 7 9 -2 975.56 29.99 0
 16 -9 -2 927.73 32.53 0
 -9 -7 -2 1052.35 29.09 0
 -10 -6 2 261.83 30.75 0
 16 -10 2 268.65 26.94 0
 6 10 2 250.84 28.13 0
 -6 -10 -2 241.34 27.79 0
 10 6 -2 231.57 27.26 0
 16 -6 -2 259.74 31.08 0
 6 -16 -2 262.8 28.25 0
 -13 -3 2 99.3 26.46 0
 3 13 2 108.86 28.52 0
 13 3 -2 131.94 31.48 0
 16 -3 -2 127.81 31.77 0
 -3 -13 -2 180.34 27.94 0
 3 -16 -2 158.57 31.62 0
 -16 0 2 62.74 26.86 0
 16 0 -2 56 31.16 0
 0 -16 -2 70.64 32.22 0
 0 -17 2 933.04 30.78 0
 17 0 2 736.65 33.68 0
 -17 0 -2 851.19 33.33 0
 14 3 2 114.99 27.49 0
 -3 -14 2 150.02 27.81 0
 17 -3 2 119.25 26.74 0
 3 -17 2 193.73 33.19 0
 -14 -3 -2 88.18 26.99 0
 17 -14 -2 159.94 31.65 0
 17 -6 2 255.19 27.14 0
 11 6 2 251.39 28.41 0
 -6 -11 2 316.45 28.25 0
 6 -17 2 306.69 28.61 0
 17 -11 -2 261.49 30.82 0
 11 -17 -2 225.86 28.17 0
 -11 -6 -2 248.65 31.78 0
 6 11 -2 233.24 28.62 0
 -9 -8 2 378.29 31.43 0
 9 -17 2 354.74 31.57 0
 8 9 2 236.2 29.25 0
 17 -9 2 331.82 26.99 0
 9 8 -2 368.67 27.85 0
 17 -8 -2 346 31.6 0
 -8 -9 -2 404.26 28.37 0
 8 -17 -2 352.17 32.4 0
 -12 -5 2 9.75 26.02 0
 17 -12 2 41.95 30.74 0
 5 12 2 7.72 28.67 0
 5 -17 -2 30.56 28.11 0
 -5 -12 -2 73.46 28.12 0
 17 -5 -2 34.24 31.17 0
 12 5 -2 48.28 27.24 0
 -15 -2 2 64.19 26.92 0
 2 -17 -2 29.91 27.96 0
 17 -2 -2 19.59 27.61 0
 -2 -15 -2 33.89 28.52 0
 15 2 -2 27.58 31.84 0
 16 2 2 252.22 28.48 0
 -2 -16 2 304.19 29.15 0
 2 -18 2 215.18 29.32 0
 18 -2 2 230.31 28.27 0
 -16 -2 -2 201.76 28.3 0
 5 -18 2 449.28 29.06 0
 -5 -13 2 435.88 28.87 0
 13 5 2 345.23 28.36 0
 18 -5 2 413.77 28.31 0
 18 -13 -2 455.08 32.73 0
 -13 -5 -2 480.06 30.83 0
 -8 -10 2 121.36 27.81 0
 8 -18 2 135.37 28.03 0
 18 -8 2 76.65 26.45 0
 10 8 2 130.96 32.05 0
 8 10 -2 83.91 27.73 0
 -10 -8 -2 70.61 27.34 0
 18 -10 -2 62.8 31.41 0
 10 -18 -2 50.41 27.06 0
 18 -11 2 180.42 27.47 0
 -11 -7 2 261.86 28.1 0
 7 11 2 176.77 28.53 0
 11 7 -2 125.7 29 0
 7 -18 -2 113.36 33.26 0
 18 -7 -2 133.13 32.08 0
 -7 -11 -2 144.33 28.05 0
 4 14 2 149.13 29.1 0
 -14 -4 2 253.17 27.46 0
 18 -14 2 231.18 31.65 0
 -4 -14 -2 213.47 28.55 0
 18 -4 -2 190.51 28.38 0
 4 -18 -2 207.49 28.72 0
 14 4 -2 189.97 32.04 0
 -18 1 2 405.43 29.39 0
 -17 -1 2 444.39 33.6 0
 1 -18 -2 501.85 29.75 0
 -1 -17 -2 455.95 29.78 0
 18 -1 -2 306.32 33.96 0
 17 1 -2 338.09 29.18 0
 15 4 2 114.01 28.2 0
 -4 -15 2 179.29 29.31 0
 19 -4 2 95.42 28.35 0
 4 -19 2 142.12 33.93 0
 19 -15 -2 64.42 32.9 0
 -15 -4 -2 88.47 31.53 0
 7 -19 2 271.49 29.05 0
 12 7 2 237.26 28.22 0
 19 -7 2 180.38 28.14 0
 -7 -12 2 247.03 28.67 0
 12 -19 -2 212.04 32.98 0
 19 -12 -2 180.64 28.23 0
 -12 -7 -2 230.03 27.93 0
 7 12 -2 116.52 28.69 0
 10 -19 2 259.66 32.59 0
 19 -10 2 208.16 31.91 0
 9 10 2 168.52 28.71 0
 -10 -9 2 204.06 31.77 0
 10 9 -2 155.41 32.8 0
 19 -9 -2 157.8 32.02 0
 -9 -10 -2 136 28.26 0
 9 -19 -2 110.15 32.95 0
 19 -13 2 74.47 26.97 0
 -13 -6 2 78.85 31.99 0
 6 13 2 59.48 28.56 0
 -6 -13 -2 125.04 28.39 0
 19 -6 -2 113.67 32.36 0
 13 6 -2 46.45 28.26 0
 6 -19 -2 60.09 28.54 0
 -16 -3 2 206.39 32.49 0
 19 -16 2 159.57 28.91 0
 16 3 -2 124.51 29.03 0
 -3 -16 -2 188.15 29.34 0
 3 -19 -2 149.8 29.43 0
 19 -3 -2 165.17 33.3 0
 20 -6 2 300.11 33.61 0
 -6 -14 2 373.64 29.35 0
 6 -20 2 359.59 30.01 0
 14 6 2 310.82 29.23 0
 -14 -6 -2 408.15 33.6 0
 14 -20 -2 289.92 34.62 0
 20 -14 -2 371.14 33.52 0
 9 -20 2 71.05 33.57 0
 -9 -11 2 153.32 28.74 0
 11 9 2 98.61 28.65 0
 20 -9 2 154.77 32.42 0
 20 -11 -2 145.95 32.63 0
 11 -20 -2 96.79 33.35 0
 -11 -9 -2 155.22 27.9 0
 9 11 -2 110.22 28.6 0
 12 -20 2 187.4 29.26 0
 -12 -8 2 191.8 28.36 0
 20 -12 2 181.23 29.1 0
 8 12 2 183.39 29.26 0
 12 8 -2 181.51 28.6 0
 20 -8 -2 183.7 33.23 0
 8 -20 -2 198.1 29.15 0
 -8 -12 -2 225.31 29.14 0
 20 -15 2 90.09 32.98 0
 -15 -5 2 124.67 28.25 0
 15 5 -2 111.64 33.3 0
 5 -20 -2 136.11 29.8 0
 20 -5 -2 93.63 33.77 0
 -5 -15 -2 117.49 29.87 0
 -8 -13 2 408.4 30.54 0
 8 -21 2 395.37 31.62 0
 13 8 2 344.47 30.88 0
 21 -8 2 283.09 30.14 0
 13 -21 -2 399.46 30.67 0
 -13 -8 -2 438.37 34.43 0
 21 -13 -2 351.3 34.47 0
 10 11 2 322.88 34.85 0
 21 -11 2 264.82 29.49 0
 11 -21 2 293.34 30.48 0
 -11 -10 2 328.05 29.26 0
 11 10 -2 260.91 29.7 0
 21 -10 -2 325.91 34.01 0
 -10 -11 -2 338.17 30.07 0
 10 -21 -2 280.3 29.85 0
 -1 2 3 4582.72 92.82 0
 1 1 3 4774.32 74.61 0
 1 -2 -3 4740.23 91.74 0
 -1 -1 -3 4907.49 73.1 0
 2 2 3 6285.21 63.15 0
 -2 -2 3 6394.97 69.86 0
 4 -2 3 6912.95 62.75 0
 2 -4 -3 6104.45 70.62 0
 2 2 -3 6330.5 69.53 0
 4 -2 -3 6654.36 91.72 0
 -2 -2 -3 6639.06 61.81 0
 5 -1 3 4240.48 47.78 0
 4 1 3 4186.33 48.36 0
 -1 -4 3 4058.68 55.08 0
 -5 1 -3 4371.88 46.49 0
 -4 -1 -3 4244.3 46.72 0
 -4 -1 3 3776.16 54.42 0
 -5 1 3 3931.89 59.35 0
 1 4 3 3459.41 48.9 0
 -1 5 3 3554.63 54.41 0
 -1 -4 -3 3547.58 47.52 0
 5 -1 -3 3499.86 59.1 0
 1 -5 -3 3540.1 53.94 0
 4 1 -3 3374.74 53.85 0
 6 -3 3 1261.14 38.14 0
 3 3 3 1145.51 38.91 0
 -3 -3 3 1191.44 39.05 0
 3 -6 -3 1146.65 44.88 0
 -3 -3 -3 1137.83 37.41 0
 3 3 -3 1145.46 45 0
 6 -3 -3 1181.89 46.11 0
 -2 -5 3 804.87 34.42 0
 7 -2 3 893.96 33.15 0
 5 2 3 808.49 38.73 0
 2 5 -3 840.47 39.87 0
 -5 -2 -3 900.39 32.98 0
 -5 -2 3 5.2 35.78 0
 2 5 3 1.94 38.4 0
 -7 2 3 60.11 34.99 0
 5 2 -3 25.83 36.4 0
 7 -2 -3 37.87 35.67 0
 2 -7 -3 27.25 36.78 0
 -2 -5 -3 33.62 32.01 0
 8 -1 3 10 35.36 0
 7 1 3 43.6 35.99 0
 -1 -7 3 25.85 36.04 0
 1 -8 3 1.51 36.8 0
 -8 1 -3 40.02 29.8 0
 -7 -1 -3 45.54 30.08 0
 4 4 3 868.94 34.93 0
 -4 -4 3 890.92 33.19 0
 8 -4 3 988.75 37.9 0
 4 4 -3 876.16 33.39 0
 4 -8 -3 871.31 37.9 0
 8 -4 -3 899.63 38.17 0
 -4 -4 -3 937.25 33.57 0
 -8 1 3 1548.14 38.57 0
 1 7 3 1405.13 35.39 0
 -7 -1 3 1535.83 37.75 0
 -1 8 3 1359.31 34.38 0
 8 -1 -3 1387.52 38.39 0
 7 1 -3 1365.45 37.86 0
 1 -8 -3 1396.48 39.1 0
 -1 -7 -3 1377.45 34.18 0
 6 3 3 953.98 33.4 0
 -3 -6 3 1006.97 37.31 0
 9 -3 3 960.5 31.85 0
 -6 -3 -3 955.38 36.45 0
 3 6 -3 889.3 37.73 0
 9 -6 -3 1023.97 40.43 0
 3 6 3 4360.68 43.72 0
 -6 -3 3 4542.9 43.2 0
 9 -3 -3 4418.92 49.46 0
 -3 -6 -3 4424.28 39.25 0
 6 3 -3 4168.12 44.26 0
 3 -9 -3 4380.99 44.17 0
 10 -2 3 369.26 30.19 0
 8 2 3 402.33 31.13 0
 2 -10 3 429.37 36.4 0
 -2 -8 3 389.29 30.61 0
 -10 2 -3 439.54 29.35 0
 -8 -2 -3 464.69 29.5 0
 5 5 3 420.12 31.46 0
 -5 -5 3 415.43 34.66 0
 10 -5 3 468.52 30.22 0
 -5 -5 -3 401.75 34.8 0
 5 -10 -3 416.08 35.49 0
 5 5 -3 404.2 31.36 0
 10 -5 -3 448.99 33.74 0
 -10 2 3 1487.06 36.07 0
 -8 -2 3 1471.43 36.47 0
 2 8 3 1427.05 34.02 0
 8 2 -3 1293.64 36.73 0
 -2 -8 -3 1380.35 33.11 0
 2 -10 -3 1313.09 36.91 0
 10 -2 -3 1338.43 36.73 0
 10 1 3 158.47 29.75 0
 -1 -10 3 173.79 31.51 0
 11 -1 3 151.56 29.22 0
 1 -11 3 199.55 31.36 0
 -11 1 -3 178.61 28.63 0
 -10 -1 -3 190.41 28.51 0
 -4 -7 3 31.64 29.82 0
 11 -4 3 47.24 28.47 0
 7 4 3 32.17 34.54 0
 11 -7 -3 8.88 32.18 0
 4 7 -3 25.55 30.22 0
 -7 -4 -3 -3.06 28.28 0
 11 -7 3 169.35 28.96 0
 4 7 3 146.33 31.09 0
 -7 -4 3 149.02 33.53 0
 7 4 -3 89.05 34.9 0
 11 -4 -3 87.55 36.34 0
 4 -11 -3 120.66 30.68 0
 -4 -7 -3 186.02 29.66 0
 1 10 3 837.54 36.52 0
 -10 -1 3 883.02 34.14 0
 -11 1 3 853.9 34.75 0
 -1 -10 -3 832.03 31.08 0
 11 -1 -3 683.98 35.72 0
 10 1 -3 727.36 36.19 0
 1 -11 -3 736.26 31.3 0
 9 3 3 458.99 35.12 0
 3 -12 3 472.15 31.36 0
 12 -3 3 422.25 29.46 0
 -3 -9 3 379.78 31.36 0
 -9 -3 -3 484.6 29.25 0
 -6 -6 3 106.39 33.05 0
 12 -6 3 34.24 27.95 0
 6 6 3 62.51 35.57 0
 -6 -6 -3 71.11 29.05 0
 6 -12 -3 80.21 30.76 0
 12 -6 -3 98.59 32.69 0
 6 6 -3 126.43 34.36 0
 3 9 3 16.27 31.17 0
 -9 -3 3 21.84 32.82 0
 3 -12 -3 33.22 29.23 0
 -3 -9 -3 42.69 29.5 0
 12 -3 -3 8.68 32.8 0
 9 3 -3 16.67 29.06 0
 -2 -11 3 764.81 31.25 0
 11 2 3 747.8 31.01 0
 2 -13 3 846.64 31.15 0
 13 -2 3 801.48 29.91 0
 -13 2 -3 868.09 29.76 0
 -11 -2 -3 827.25 29.64 0
 8 5 3 185.65 30.44 0
 13 -5 3 145.57 32.55 0
 -5 -8 3 166.5 29.81 0
 5 -13 3 112.65 30.48 0
 5 8 -3 115.31 30.94 0
 13 -8 -3 174.72 32.09 0
 8 -13 -3 166 34.34 0
 -8 -5 -3 214.56 29.13 0
 -8 -5 3 403.91 33.59 0
 13 -8 3 418.25 29.06 0
 5 8 3 387.63 31.73 0
 8 5 -3 374.53 30.55 0
 13 -5 -3 370.32 34.09 0
 5 -13 -3 421.62 30.68 0
 -5 -8 -3 448.39 30 0
 -13 2 3 194.04 32.54 0
 2 11 3 171.11 30.33 0
 -11 -2 3 173.77 32.69 0
 2 -13 -3 216.33 29.85 0
 -2 -11 -3 197.17 29.17 0
 11 2 -3 130.53 29.32 0
 13 -2 -3 191.38 33.08 0
 13 1 3 109.38 32.12 0
 -1 -13 3 51 32.03 0
 14 -1 3 144.66 27.21 0
 1 -14 3 99.55 28.58 0
 -14 1 -3 152.25 26.64 0
 -13 -1 -3 125.81 26.98 0
 14 -4 3 912.42 29.73 0
 -4 -10 3 988.13 34.01 0
 4 -14 3 944.6 31.79 0
 10 4 3 923.51 30.75 0
 14 -10 -3 961.95 33.83 0
 -10 -4 -3 986.58 29.6 0
 -7 -7 3 69.12 28.71 0
 14 -7 3 77.27 27.35 0
 7 7 3 53.9 29.55 0
 7 7 -3 67.09 29.24 0
 -7 -7 -3 85.41 28.05 0
 14 -7 -3 57.78 35.67 0
 7 -14 -3 115.69 34.1 0
 -10 -4 3 36.9 32.26 0
 4 10 3 23.69 34.3 0
 14 -10 3 62.68 27.18 0
 -4 -10 -3 89.4 28.21 0
 14 -4 -3 39.05 31.6 0
 10 4 -3 20.47 33.07 0
 4 -14 -3 47.39 33.46 0
 -13 -1 3 89.5 30.77 0
 -14 1 3 64.71 30.68 0
 1 -14 -3 45.91 27.48 0
 -1 -13 -3 141.5 27.74 0
 13 1 -3 83.22 31.49 0
 14 -1 -3 26.56 31.14 0
 -3 -12 3 181.1 27.91 0
 12 3 3 222.55 27.63 0
 3 -15 3 245.17 32.39 0
 15 -3 3 154.46 26.94 0
 15 -12 -3 199.45 30.72 0
 -12 -3 -3 231.78 26.63 0
 6 -15 3 263.53 33.69 0
 15 -6 3 267.38 30.68 0
 -6 -9 3 263.43 31.24 0
 9 6 3 265.91 28.18 0
 15 -9 -3 293.61 31.15 0
 -9 -6 -3 311.29 27.84 0
 9 -15 -3 278.64 33.49 0
 6 9 -3 259.47 31.86 0
 15 -9 3 475.53 27.44 0
 -9 -6 3 480.06 27.6 0
 6 9 3 452.7 30.05 0
 15 -6 -3 423.49 32.25 0
 6 -15 -3 533.03 28.33 0
 9 6 -3 446.09 32.07 0
 -6 -9 -3 491.99 32.93 0
 3 12 3 812.91 29.68 0
 -12 -3 3 812.45 32.33 0
 3 -15 -3 805.87 28.72 0
 -3 -12 -3 851.48 29.06 0
 15 -3 -3 708.08 32.79 0
 12 3 -3 669.31 32.93 0
 -2 -14 3 280.43 28.21 0
 14 2 3 265.68 28.35 0
 16 -2 3 274.41 27.71 0
 2 -16 3 335.34 33.5 0
 -14 -2 -3 282.64 26.95 0
 11 5 3 188.77 28.05 0
 16 -5 3 216.55 27.34 0
 5 -16 3 266.96 28.56 0
 -5 -11 3 174.48 27.6 0
 -11 -5 -3 249.48 26.8 0
 16 -11 -3 208.95 31.19 0
 11 -16 -3 220.58 32.32 0
 -8 -8 3 324.76 27.68 0
 8 8 3 203.99 28.64 0
 16 -8 3 293.42 26.65 0
 8 -16 -3 315.04 28.28 0
 16 -8 -3 273.28 31.1 0
 8 8 -3 294.82 28.51 0
 -8 -8 -3 317.45 27.23 0
 -11 -5 3 145.16 26.37 0
 16 -11 3 130.74 26.28 0
 5 11 3 114.22 28.47 0
 -5 -11 -3 110.77 27.49 0
 16 -5 -3 106.76 31.31 0
 11 5 -3 94.4 27.37 0
 5 -16 -3 158.88 27.18 0
 -14 -2 3 58.02 26.34 0
 -16 2 3 21.19 26.87 0
 14 2 -3 40.75 27.06 0
 16 -2 -3 70.7 31.13 0
 2 -16 -3 60.77 27.62 0
 -2 -14 -3 54.45 27.86 0
 -1 -16 3 195.28 29.01 0
 16 1 3 214.07 28.23 0
 17 -1 3 232.57 27.86 0
 1 -17 3 278.4 29.26 0
 -16 -1 -3 289.03 32.18 0
 -4 -13 3 501.7 28.48 0
 13 4 3 371.45 28.34 0
 4 -17 3 528.91 33.42 0
 17 -4 3 374.73 28.21 0
 17 -13 -3 455.88 32.38 0
 -13 -4 -3 419.28 27.9 0
 -7 -10 3 51.99 27.18 0
 17 -7 3 45.06 26.9 0
 7 -17 3 45.63 28.5 0
 10 7 3 24.08 28.35 0
 7 10 -3 42.25 31.41 0
 10 -17 -3 -34.63 27.95 0
 -10 -7 -3 17.11 27.27 0
 17 -10 -3 22.83 30.24 0
 7 10 3 110.94 28.68 0
 17 -10 3 150.91 31.09 0
 -10 -7 3 147.25 31.43 0
 17 -7 -3 108.37 31.51 0
 10 7 -3 158.22 27.56 0
 -7 -10 -3 150.59 28.13 0
 7 -17 -3 149.77 27.27 0
 17 -13 3 135.33 26.84 0
 4 13 3 166.53 32.65 0
 -13 -4 3 124.07 30.97 0
 13 4 -3 102.68 32.06 0
 17 -4 -3 78.54 27.59 0
 -4 -13 -3 105.46 28.04 0
 4 -17 -3 148.05 27.81 0
 -17 1 3 137.17 32.24 0
 -16 -1 3 141.06 28.04 0
 17 -1 -3 113.77 27.9 0
 16 1 -3 186.74 32.2 0
 1 -17 -3 167.06 28.55 0
 -1 -16 -3 106.43 32.64 0
 3 -18 3 38.62 28.6 0
 15 3 3 14.79 27.65 0
 -3 -15 3 96.88 27.86 0
 18 -3 3 29.41 32.09 0
 18 -15 -3 66.07 31.85 0
 -15 -3 -3 57.46 27.39 0
 -6 -12 3 98.36 31.35 0
 12 6 3 62.61 27.57 0
 6 -18 3 58.56 28.51 0
 18 -6 3 -20.95 27.63 0
 18 -12 -3 32.89 31.28 0
 -12 -6 -3 60.44 27.45 0
 12 -18 -3 27.06 32.22 0
 -9 -9 3 102.9 27.82 0
 9 9 3 103 28.32 0
 18 -9 3 103.91 26.46 0
 9 -18 3 78.8 27.9 0
 9 -18 -3 57.56 28.09 0
 -9 -9 -3 27.15 27.58 0
 9 9 -3 41.81 28.29 0
 18 -9 -3 50.85 31.87 0
 -12 -6 3 55.29 27.34 0
 18 -12 3 57.11 27.15 0
 6 12 3 96.1 28.81 0
 -6 -12 -3 57.18 28.37 0
 6 -18 -3 64.99 27.74 0
 12 6 -3 55.68 27.89 0
 18 -6 -3 15.67 31.63 0
 -15 -3 3 22.34 31.6 0
 18 -15 3 62.52 31.82 0
 3 -18 -3 22.08 28.41 0
 15 3 -3 44.75 32.09 0
 18 -3 -3 44.99 32.02 0
 -3 -15 -3 92.14 28.22 0
 -2 -17 3 -11.2 29.91 0
 19 -2 3 37.24 28.6 0
 2 -19 3 26.73 30.21 0
 17 2 3 -4.7 29.13 0
 -17 -2 -3 30.82 28.79 0
 19 -17 -3 -10.26 33.58 0
 19 -5 3 38.27 32.16 0
 -5 -14 3 86.68 32.78 0
 5 -19 3 103 29.24 0
 14 5 3 31.09 28.85 0
 -14 -5 -3 84.39 26.99 0
 19 -14 -3 99.02 32.58 0
 14 -19 -3 85.24 33.04 0
 19 -8 3 91.84 27.5 0
 8 -19 3 35.75 33.39 0
 11 8 3 169.84 32.56 0
 -8 -11 3 88.91 27.81 0
 19 -11 -3 129.92 31.92 0
 -11 -8 -3 128.29 28 0
 11 -19 -3 105.69 28.6 0
 8 11 -3 169.57 28.2 0
 -11 -8 3 53.02 27.03 0
 19 -11 3 18.37 31.44 0
 8 11 3 43.99 28.38 0
 11 8 -3 46.91 28.03 0
 19 -8 -3 31.67 31.82 0
 8 -19 -3 52.31 28.32 0
 -8 -11 -3 43 27.9 0
 5 14 3 11.3 28.97 0
 19 -14 3 36.19 32.06 0
 -14 -5 3 30.01 32.2 0
 -5 -14 -3 46.61 28.71 0
 19 -5 -3 37.4 32.14 0
 5 -19 -3 41.63 28.49 0
 14 5 -3 159.87 28.19 0
 -17 -2 3 42.22 28.95 0
 -2 -17 -3 84.83 33.76 0
 19 -2 -3 65.43 28.99 0
 17 2 -3 39.52 33.89 0
 2 -19 -3 26.16 33.66 0
 -4 -16 3 185.15 29.86 0
 20 -4 3 72.26 34.08 0
 4 -20 3 133.57 34.79 0
 20 -16 -3 90.69 34.19 0
 -16 -4 -3 50.61 28.99 0
 -7 -13 3 46.92 33.04 0
 7 -20 3 91.58 29.73 0
 20 -7 3 -15.87 28.22 0
 13 7 3 -0.79 32.66 0
 13 -20 -3 34 33.9 0
 20 -13 -3 27.43 32.23 0
 -13 -7 -3 59.44 32.33 0
 20 -10 3 137.53 28.36 0
 10 -20 3 118.16 33.71 0
 10 10 3 133.17 29.32 0
 -10 -10 3 139.72 28.59 0
 10 10 -3 86.75 29.09 0
 10 -20 -3 159.59 33.82 0
 -10 -10 -3 127.02 28.84 0
 20 -10 -3 129.73 32.92 0
 7 13 3 36.86 29.49 0
 20 -13 3 25.97 28.38 0
 -13 -7 3 7.36 28.08 0
 20 -7 -3 23.79 32.77 0
 13 7 -3 70.3 32.95 0
 -7 -13 -3 51.9 28.5 0
 7 -20 -3 51.33 28.93 0
 -16 -4 3 171.89 34.12 0
 20 -16 3 199.32 33.64 0
 4 -20 -3 123.36 34.98 0
 20 -4 -3 117.39 29.84 0
 -4 -16 -3 138.41 30.25 0
 16 4 -3 105.94 33.57 0
 -9 -12 3 192.05 34.47 0
 21 -9 3 122.21 29.42 0
 9 -21 3 193.83 30.07 0
 12 9 3 137.42 29.59 0
 9 12 -3 130.39 30.11 0
 21 -12 -3 138.67 33.38 0
 12 -21 -3 117.33 31.02 0
 -12 -9 -3 133.35 29.4 0
 -12 -9 3 -21.04 29.52 0
 12 -21 3 46.03 29.77 0
 9 12 3 33.12 29.73 0
 21 -12 3 -26.61 29.03 0
 21 -9 -3 39.6 37.71 0
 -9 -12 -3 49.81 29.2 0
 9 -21 -3 79.35 29.32 0
 12 9 -3 8.79 33.8 0
 -1 1 4 98.21 88.14 0
 1 0 4 113.57 55.68 0
 0 2 4 5523.32 80.2 0
 -2 0 4 5446.2 108.68 0
 0 -2 -4 5968.05 73.28 0
 -2 3 4 4616.24 89.31 0
 3 -1 4 5034.48 58.44 0
 2 1 4 4774.17 59.26 0
 2 -3 -4 4309.86 85.67 0
 -2 -1 -4 4634.26 56.56 0
 4 0 4 5909.51 52.04 0
 -4 0 -4 6082.29 51.15 0
 1 3 4 1845.48 52.36 0
 -4 1 4 2020.73 67.7 0
 -1 4 4 1688.94 53.74 0
 -3 -1 4 1830.06 57.1 0
 1 -4 -4 2049.44 57.02 0
 3 1 -4 2033.76 58.07 0
 -1 -3 -4 2157.4 46.04 0
 4 -1 -4 1974.2 68.41 0
 3 2 4 4327.3 49.27 0
 -2 -3 4 4234.87 49.82 0
 5 -2 4 4737.74 46.94 0
 -3 -2 -4 4556.66 51.96 0
 5 -3 -4 4447.89 72.48 0
 3 -5 -4 4294.18 59.89 0
 0 5 4 1922.27 40.73 0
 -5 0 4 2090.06 50.22 0
 0 -5 -4 1924.8 39.02 0
 5 0 -4 1858.44 50.37 0
 -1 -5 4 5338.15 50.2 0
 6 -1 4 5519.91 44.07 0
 5 1 4 5368.2 44.35 0
 -5 -1 -4 5723.94 43.87 0
 -6 1 -4 5922.69 43.88 0
 2 4 4 456.31 36.37 0
 -2 6 4 440.51 40.39 0
 -6 2 4 474.32 46.54 0
 -4 -2 4 460.58 39.1 0
 6 -2 -4 353.81 46.92 0
 -2 -4 -4 374.58 33.95 0
 4 2 -4 341.33 39.59 0
 2 -6 -4 328.35 38.87 0
 7 0 4 4780.6 40.83 0
 0 -7 4 4689.25 42.19 0
 -7 0 -4 4910.64 40.24 0
 4 3 4 1361.59 36.03 0
 -3 -4 4 1349.5 39.37 0
 7 -3 4 1480.06 34.7 0
 -4 -3 -4 1460.17 34.44 0
 4 -7 -4 1288.53 40.59 0
 7 -4 -4 1391.81 44.8 0
 3 4 -4 1386.76 39.97 0
 -6 -1 4 410.41 36.2 0
 -1 7 4 356.06 32.86 0
 1 6 4 374.12 33.35 0
 -7 1 4 448.49 40.67 0
 1 -7 -4 419.12 31.91 0
 -1 -6 -4 434.39 31.21 0
 7 -1 -4 396.38 41.85 0
 6 1 -4 415.02 42.06 0
 6 2 4 4594.09 41 0
 8 -2 4 4671.74 40.39 0
 -2 -6 4 4418.38 44.53 0
 -6 -2 -4 4924.25 40.03 0
 3 5 4 2732.83 42.5 0
 -5 -3 4 2831.01 41.87 0
 8 -3 -4 2540.92 47.47 0
 -3 -5 -4 2661.26 36.7 0
 5 3 -4 2453.09 37.74 0
 3 -8 -4 2522.28 41.91 0
 0 8 4 516.91 32.78 0
 -8 0 4 603.25 34.62 0
 8 0 -4 519.4 39.62 0
 0 -8 -4 540.74 31.17 0
 9 -1 4 1384.8 32.38 0
 8 1 4 1350.36 33.07 0
 1 -9 4 1354.98 38.45 0
 -1 -8 4 1290.11 33.48 0
 -8 -1 -4 1501.99 31.64 0
 -9 1 -4 1505.63 31.63 0
 9 -4 4 990.44 31.78 0
 -4 -5 4 933.15 35.76 0
 5 4 4 894.6 33.2 0
 -5 -4 -4 1104.61 32.07 0
 9 -5 -4 1073 40.74 0
 5 -9 -4 1092.33 37.53 0
 4 5 -4 998.66 32.99 0
 -9 2 4 75.63 32.67 0
 -7 -2 4 87.26 33.51 0
 2 7 4 73.5 31.85 0
 9 -2 -4 97.96 34.09 0
 -2 -7 -4 89.67 34.99 0
 7 2 -4 103.87 34 0
 2 -9 -4 97.27 29.75 0
 0 -10 4 1007.29 32.66 0
 10 0 4 1015.32 31.61 0
 -10 0 -4 1020.96 30.66 0
 10 -3 4 229.97 29.75 0
 -3 -7 4 288.69 30.56 0
 7 3 4 190.48 30.6 0
 -7 -3 -4 337.05 29.46 0
 10 -7 -4 304.88 33.87 0
 10 -6 4 876.81 31.3 0
 -6 -4 4 838.91 31.13 0
 4 6 4 753.27 32.85 0
 10 -4 -4 681.35 39.15 0
 6 4 -4 680.73 35.76 0
 -4 -6 -4 771.27 31.04 0
 4 -10 -4 701.11 35.99 0
 1 9 4 452.72 31.58 0
 -10 1 4 526.22 34.42 0
 -9 -1 4 471.78 34.22 0
 -1 10 4 509.72 35.61 0
 9 1 -4 426.49 35.05 0
 1 -10 -4 460.22 30.38 0
 -1 -9 -4 448.81 30.82 0
 10 -1 -4 417.14 34.7 0
 11 -2 4 435.75 35.32 0
 9 2 4 426.13 31.78 0
 2 -11 4 491.15 32.61 0
 -2 -9 4 468.26 34.44 0
 -9 -2 -4 483.47 29.37 0
 -11 2 -4 477.33 29.23 0
 6 5 4 655.42 36.19 0
 -5 -6 4 683.75 35.85 0
 11 -5 4 666.42 30.02 0
 -6 -5 -4 716.49 30.42 0
 5 6 -4 617.44 31.78 0
 11 -6 -4 652.64 34.4 0
 6 -11 -4 654.5 36.94 0
 3 8 4 1181.18 33.31 0
 -8 -3 4 1267.19 36.68 0
 11 -3 -4 1083.38 40.08 0
 -3 -8 -4 1245.7 32.15 0
 8 3 -4 1210.05 37.79 0
 3 -11 -4 1171.52 36.68 0
 -11 0 4 4241.34 42.14 0
 0 11 4 3877.75 38.23 0
 11 0 -4 3529.93 42.4 0
 0 -11 -4 3911.28 37.32 0
 11 1 4 32.32 29.84 0
 12 -1 4 8.96 29.59 0
 1 -12 4 39.87 30.97 0
 -1 -11 4 36.06 30.66 0
 -12 1 -4 43.18 28.61 0
 -11 -1 -4 55.19 28.23 0
 -4 -8 4 286.6 29.98 0
 8 4 4 243.58 31.18 0
 4 -12 4 309.62 31.08 0
 12 -4 4 300.75 29.42 0
 12 -8 -4 236.79 35.9 0
 -8 -4 -4 239.33 29.11 0
 4 8 -4 220.74 30.3 0
 8 -12 -4 237.83 35.15 0
 12 -7 4 1385.45 35.71 0
 -7 -5 4 1370.33 32.9 0
 5 7 4 1353.39 33.7 0
 12 -5 -4 1312.8 39.9 0
 7 5 -4 1392.39 37.63 0
 -5 -7 -4 1533.85 36.11 0
 5 -12 -4 1333.77 37.04 0
 -12 2 4 437.52 32.83 0
 2 10 4 403.61 36.3 0
 -10 -2 4 446.9 33.72 0
 10 2 -4 343.32 34.98 0
 2 -12 -4 391.12 29.61 0
 -2 -10 -4 394.45 34.26 0
 12 -2 -4 312.23 33.79 0
 0 -13 4 950.89 30.34 0
 13 0 4 810.45 29.45 0
 -13 0 -4 829.84 28.6 0
 13 -3 4 288.6 29.73 0
 10 3 4 294.46 29.94 0
 3 -13 4 383.95 30.72 0
 -3 -10 4 340.36 34.59 0
 13 -10 -4 361.06 36.91 0
 -10 -3 -4 378.45 28.92 0
 7 6 4 536.8 36.14 0
 -6 -7 4 552.27 29.71 0
 13 -6 4 480.44 29.77 0
 -7 -6 -4 616.59 30.16 0
 13 -7 -4 534.03 37.05 0
 7 -13 -4 655.64 36.23 0
 6 7 -4 582.85 34.98 0
 13 -9 4 651.09 30.03 0
 4 9 4 642.56 32.11 0
 -9 -4 4 651.55 29.75 0
 -4 -9 -4 693.81 31.02 0
 9 4 -4 605.31 30.81 0
 13 -4 -4 587.9 34.42 0
 4 -13 -4 654.57 35.2 0
 -12 -1 4 1208.58 33.71 0
 -13 1 4 1237.89 34.04 0
 1 12 4 1075.4 30.57 0
 12 1 -4 948.98 33.76 0
 13 -1 -4 970.89 34.41 0
 -1 -12 -4 1196.32 34.15 0
 1 -13 -4 1193.82 30.4 0
 12 2 4 49.25 27.87 0
 -2 -12 4 7.98 28.1 0
 2 -14 4 37.78 28.86 0
 14 -2 4 -22.42 27.77 0
 -12 -2 -4 -11.26 27.13 0
 9 5 4 539.28 30.15 0
 5 -14 4 580.09 30.85 0
 14 -5 4 487.71 28.71 0
 -5 -9 4 599.16 28.83 0
 -9 -5 -4 542.53 28.65 0
 14 -9 -4 516.55 35.79 0
 5 9 -4 487.99 33.47 0
 9 -14 -4 459.91 29.83 0
 14 -8 4 161.53 27.8 0
 -8 -6 4 163.23 28.48 0
 6 8 4 152.56 34.35 0
 14 -6 -4 200.64 31.91 0
 8 6 -4 228.38 29.42 0
 -6 -8 -4 207.25 28.34 0
 6 -14 -4 251.06 34.36 0
 3 11 4 193.82 29.16 0
 -11 -3 4 155.05 27.26 0
 14 -3 -4 164.76 32.16 0
 -3 -11 -4 230.01 28.29 0
 11 3 -4 149.27 28.1 0
 3 -14 -4 223.34 28.05 0
 -14 0 4 520.2 31.26 0
 14 0 -4 377.59 31.45 0
 0 -14 -4 422.5 32.31 0
 -1 -14 4 595.18 29.19 0
 14 1 4 461.55 29.08 0
 15 -1 4 566.78 27.63 0
 1 -15 4 640.51 29.53 0
 -14 -1 -4 628.59 32.23 0
 -15 1 -4 574.29 28.11 0
 11 4 4 286.29 27.86 0
 15 -4 4 294.05 27.55 0
 4 -15 4 360.84 28.83 0
 -4 -11 4 349.51 27.93 0
 15 -11 -4 287.18 34.26 0
 -11 -4 -4 357.89 31.23 0
 -7 -8 4 311.65 28.3 0
 8 7 4 245.88 28.66 0
 15 -7 4 306.98 30.72 0
 -8 -7 -4 332.51 27.86 0
 8 -15 -4 329.57 29.21 0
 15 -8 -4 322.98 35.57 0
 7 8 -4 271.96 31.99 0
 15 -10 4 406.15 31.38 0
 -10 -5 4 400.41 27.47 0
 5 10 4 376.12 29.55 0
 -5 -10 -4 328.31 28.37 0
 15 -5 -4 340.09 31.65 0
 10 5 -4 352.96 28.01 0
 5 -15 -4 329.51 32.44 0
 2 13 4 231.16 28.41 0
 -15 2 4 277.52 31.33 0
 -13 -2 4 234.08 27.28 0
 2 -15 -4 261.54 27.61 0
 13 2 -4 204.91 27.84 0
 15 -2 -4 221.84 32.1 0
 -2 -13 -4 255.2 28.42 0
 16 0 4 258.39 32.31 0
 0 -16 4 336.01 33.57 0
 -16 0 -4 235.49 27.78 0
 13 3 4 260.33 28.37 0
 -3 -13 4 283.68 27.93 0
 3 -16 4 336.38 33.88 0
 16 -3 4 272.72 28.11 0
 -13 -3 -4 293.74 31.71 0
 16 -13 -4 247.17 31.43 0
 10 6 4 323.36 28.61 0
 16 -6 4 339.96 26.9 0
 -6 -10 4 383.63 28.13 0
 6 -16 4 413.22 29.04 0
 10 -16 -4 388.41 32.74 0
 -10 -6 -4 344.02 27.68 0
 16 -10 -4 325.92 31.46 0
 6 10 -4 363.63 28.4 0
 16 -9 4 333.32 31.24 0
 -9 -7 4 324.54 27.36 0
 7 9 4 340.19 28.32 0
 9 7 -4 280.26 27.92 0
 7 -16 -4 344.41 33.08 0
 -7 -9 -4 340.51 27.43 0
 16 -7 -4 275.45 31.73 0
 -12 -4 4 167.94 27.41 0
 16 -12 4 123.26 26.99 0
 4 12 4 198.35 28.98 0
 -4 -12 -4 204.78 27.9 0
 16 -4 -4 134.48 31.38 0
 12 4 -4 172.08 32.02 0
 4 -16 -4 184.05 27.33 0
 -16 1 4 447.33 32.77 0
 -15 -1 4 451.06 32.53 0
 1 -16 -4 411.5 32.92 0
 -1 -15 -4 389.52 32.37 0
 16 -1 -4 318.48 28.93 0
 15 1 -4 309.55 28.37 0
 -2 -15 4 55.59 27.89 0
 15 2 4 86.24 27.88 0
 17 -2 4 14.11 27.82 0
 2 -17 4 83.64 32.94 0
 -15 -2 -4 6.7 26.88 0
 -5 -12 4 382.69 28.37 0
 17 -5 4 378.32 27.91 0
 5 -17 4 356.49 28.85 0
 12 5 4 334.7 28.2 0
 17 -12 -4 386.86 31.98 0
 -12 -5 -4 477.82 27.78 0
 12 -17 -4 429.99 32.84 0
 17 -8 4 598.43 28.39 0
 8 -17 4 572.19 29.59 0
 -8 -9 4 628.73 28.7 0
 9 8 4 614.18 29.36 0
 -9 -8 -4 651.39 28.59 0
 9 -17 -4 626.94 29.15 0
 17 -9 -4 574.94 36.26 0
 8 9 -4 631.87 28.75 0
 17 -11 4 111.43 31.28 0
 -11 -6 4 180.19 27.33 0
 6 11 4 109.9 28.66 0
 11 6 -4 138.08 31.76 0
 17 -6 -4 103.78 31.74 0
 6 -17 -4 125.03 28.14 0
 -6 -11 -4 159.02 27.64 0
 3 14 4 117.71 28.52 0
 -14 -3 4 133.46 31.54 0
 -3 -14 -4 146.97 28.03 0
 14 3 -4 172.43 27.88 0
 17 -3 -4 156.81 32.19 0
 3 -17 -4 202.9 32.24 0
 -17 0 4 42.22 32.5 0
 0 -17 -4 92.35 32.64 0
 17 0 -4 30.22 28.7 0
 1 -18 4 128.84 29.82 0
 -1 -17 4 171.73 29.35 0
 17 1 4 88.05 29.1 0
 18 -1 4 136.81 28.44 0
 -17 -1 -4 166.94 28.34 0
 14 4 4 1050.26 30.51 0
 -4 -14 4 1348.21 31.1 0
 18 -4 4 1333.54 30.69 0
 4 -18 4 1389.61 31.96 0
 -14 -4 -4 1307.08 34.4 0
 14 -18 -4 1336.66 35.9 0
 18 -14 -4 1269.83 34.9 0
 -7 -11 4 262.62 31.86 0
 18 -7 4 224.08 28.07 0
 7 -18 4 265.71 29.44 0
 11 7 4 200.66 28.62 0
 -11 -7 -4 283.31 28 0
 18 -11 -4 244.34 31.15 0
 11 -18 -4 252.19 33.01 0
 18 -10 4 182.13 27.92 0
 8 10 4 203 28.54 0
 -10 -8 4 237.06 27.53 0
 8 -18 -4 234.5 29.06 0
 10 8 -4 105.57 28.57 0
 -8 -10 -4 194.41 32.47 0
 18 -8 -4 182.66 31.59 0
 18 -13 4 151.03 31.81 0
 -13 -5 4 75.47 31.6 0
 5 13 4 79.04 28.87 0
 13 5 -4 58.94 28.3 0
 18 -5 -4 -0.41 31.59 0
 -5 -13 -4 113.83 28.21 0
 5 -18 -4 13.14 28.57 0
 -16 -2 4 209.56 32.36 0
 2 -18 -4 223.42 28.75 0
 -2 -16 -4 304.79 33.87 0
 18 -2 -4 216.9 32.88 0
 16 2 -4 205.37 33.02 0
 -3 -16 4 244.16 29.47 0
 19 -3 4 158.51 29.64 0
 16 3 4 240.94 29.43 0
 3 -19 4 287.96 30.05 0
 -16 -3 -4 268.59 29.03 0
 19 -16 -4 242.7 33.82 0
 -6 -13 4 342.16 28.69 0
 6 -19 4 449.97 30.12 0
 13 6 4 304.23 29.13 0
 19 -6 4 396.18 29.01 0
 -13 -6 -4 415.2 28.7 0
 13 -19 -4 438.15 34.34 0
 19 -13 -4 425.86 33.35 0
 10 9 4 347.37 29.17 0
 19 -9 4 387.57 28.2 0
 9 -19 4 326.69 29.1 0
 -9 -10 4 410.39 28.42 0
 19 -10 -4 323.77 32.99 0
 9 10 -4 354.39 33.25 0
 10 -19 -4 413.16 33.27 0
 -10 -9 -4 349.22 28.84 0
 -12 -7 4 54.48 27.38 0
 19 -12 4 102.78 31.76 0
 7 12 4 101.96 28.45 0
 19 -7 -4 86.5 32.4 0
 12 7 -4 105.44 32.99 0
 -7 -12 -4 96.62 32.49 0
 7 -19 -4 98.17 28.73 0
 -15 -4 4 50.98 32.4 0
 4 15 4 77.77 29.32 0
 19 -15 4 24.03 32.17 0
 4 -19 -4 36.2 28.77 0
 -4 -15 -4 5.19 28.57 0
 15 4 -4 26.27 29.09 0
 19 -4 -4 48.44 32.84 0
 20 -5 4 151.32 29.11 0
 5 -20 4 119.84 29.77 0
 -5 -15 4 65.51 33.85 0
 15 5 4 94.6 28.5 0
 20 -15 -4 129.13 37.01 0
 -15 -5 -4 111.9 28.64 0
 15 -20 -4 96.85 34.27 0
 20 -8 4 187.1 32.65 0
 8 -20 4 139.22 29.64 0
 12 8 4 102.06 29.13 0
 -8 -12 4 118 28.78 0
 20 -12 -4 81.73 33.55 0
 -12 -8 -4 156.6 28.35 0
 12 -20 -4 98.95 33.96 0
 20 -11 4 16.62 32.46 0
 9 11 4 6.97 29.25 0
 11 -20 4 58.15 33.87 0
 -11 -9 4 44.15 28.41 0
 -9 -11 -4 44.24 28.83 0
 9 -20 -4 15.66 33.14 0
 11 9 -4 16.64 33.35 0
 20 -9 -4 60.27 36.67 0
 20 -14 4 296.94 29.26 0
 6 14 4 357.17 30.3 0
 -14 -6 4 284.22 29.43 0
 6 -20 -4 303.51 29.94 0
 20 -6 -4 299.95 38.58 0
 14 6 -4 254.88 30.33 0
 -6 -14 -4 273.15 29.92 0
 21 -10 4 282.37 29.95 0
 10 -21 4 348.64 29.9 0
 11 10 4 276.95 30.53 0
 -10 -11 4 299 34.96 0
 -11 -10 -4 275.95 30.34 0
 10 11 -4 314.45 35.36 0
 11 -21 -4 260.44 35.3 0
 21 -11 -4 281.44 34.75 0
 -1 3 5 1487.93 57.34 0
 -2 -1 5 1644.72 62.93 0
 1 2 5 1607.79 51.46 0
 -1 -2 -5 1714.7 48.99 0
 1 -3 -5 1682 55.24 0
 4 -1 5 671.69 39.36 0
 3 1 5 645.75 39.35 0
 -1 -3 5 669.24 44.87 0
 3 -4 -5 623.59 57.25 0
 -3 -1 -5 662.44 42.12 0
 2 3 5 1416.99 38.92 0
 -3 -2 5 1389.68 44.44 0
 -2 5 5 1307.91 44.47 0
 -2 -3 -5 1462.58 42.17 0
 2 -5 -5 1365.05 46.65 0
 5 -2 -5 1369.3 67.4 0
 6 -2 5 228.45 32.19 0
 4 2 5 238.88 33.11 0
 -2 -4 5 222.17 32.42 0
 4 -6 -5 231.57 42.83 0
 6 -4 -5 271.58 51.77 0
 -4 -2 -5 275.07 31.67 0
 1 5 5 267.9 37.85 0
 -5 -1 5 306.47 41.84 0
 -6 1 5 332.1 40.46 0
 -1 6 5 253.47 37.28 0
 6 -1 -5 258.5 45.73 0
 -1 -5 -5 284.58 31.45 0
 1 -6 -5 300.54 31.19 0
 5 1 -5 265.46 42.47 0
 6 1 5 1162.38 33.76 0
 7 -1 5 1176.58 37.64 0
 -1 -6 5 1121.6 38.33 0
 -6 -1 -5 1182.2 32.48 0
 -7 1 -5 1265.06 32.4 0
 3 4 5 750.19 33.96 0
 -4 -3 5 761.6 37.36 0
 7 -4 5 860.66 32.9 0
 7 -3 -5 782.96 45.57 0
 4 3 -5 743 37.81 0
 3 -7 -5 756.21 38.02 0
 -3 -4 -5 765.46 36.96 0
 8 -3 5 2360.63 39.24 0
 5 3 5 2333.14 35.96 0
 -3 -5 5 2239.33 39.34 0
 -5 -3 -5 2233.01 34.48 0
 8 -5 -5 2212.84 49.03 0
 5 -8 -5 2123.47 46.7 0
 -2 8 5 657.04 31.82 0
 -8 2 5 788.59 44.02 0
 -6 -2 5 769.3 35.83 0
 2 6 5 722.62 37.67 0
 2 -8 -5 625.47 35.29 0
 8 -2 -5 652.57 44.99 0
 -2 -6 -5 699.8 31.59 0
 6 2 -5 651.76 36.96 0
 9 -2 5 323.52 30.19 0
 -2 -7 5 256.65 30.1 0
 7 2 5 260.5 30.77 0
 -7 -2 -5 239.61 33.71 0
 4 5 5 298.95 31.68 0
 9 -5 5 373.95 34.52 0
 -5 -4 5 308.91 34.28 0
 5 4 -5 276.54 30.18 0
 9 -4 -5 290.79 41.82 0
 4 -9 -5 291.95 34.93 0
 -4 -5 -5 302.96 29.92 0
 1 8 5 207.26 30.98 0
 -8 -1 5 204.75 37.39 0
 -9 1 5 202.67 33.57 0
 -1 9 5 218.36 34.61 0
 9 -1 -5 144.79 38.3 0
 -1 -8 -5 183.83 28.99 0
 1 -9 -5 171.19 29.65 0
 8 1 -5 148.83 34.63 0
 10 -1 5 176.23 29.45 0
 9 1 5 149.24 29.76 0
 -1 -9 5 173.91 35.07 0
 1 -10 5 177.63 31.51 0
 -10 1 -5 200.06 28.57 0
 -9 -1 -5 216.06 28.64 0
 -4 -6 5 952.02 36.08 0
 10 -4 5 1054.48 31.01 0
 6 4 5 1031.07 32.43 0
 10 -6 -5 991.49 39.88 0
 4 6 -5 953.24 32.08 0
 6 -10 -5 1032.02 38.1 0
 -6 -4 -5 972.83 35.68 0
 -7 -3 5 317.73 34.06 0
 3 7 5 286.82 31.44 0
 7 3 -5 315.71 35.17 0
 -3 -7 -5 331.43 30.24 0
 10 -3 -5 311.95 38.81 0
 3 -10 -5 353.17 34.97 0
 8 3 5 550.27 31.11 0
 11 -3 5 560.43 30.51 0
 3 -11 5 547.59 32.65 0
 -3 -8 5 540.6 30.7 0
 11 -8 -5 530.83 38.36 0
 -8 -3 -5 522.31 29.51 0
 8 -11 -5 549.07 36.02 0
 5 6 5 451.52 31.7 0
 -6 -5 5 450.23 31.17 0
 11 -6 5 461.55 30.29 0
 11 -5 -5 412.46 38.93 0
 -5 -6 -5 476 29.42 0
 6 5 -5 411.57 35.43 0
 5 -11 -5 465.65 35.69 0
 -11 2 5 49.53 32.29 0
 2 9 5 -18.26 29.73 0
 -9 -2 5 42.73 32.57 0
 2 -11 -5 -13.16 29.12 0
 11 -2 -5 56.12 37.06 0
 -2 -9 -5 4.98 28.89 0
 9 2 -5 -8.19 34.46 0
 12 -2 5 857.12 35.68 0
 10 2 5 843.36 31.93 0
 2 -12 5 925.33 33.24 0
 -2 -10 5 908.59 35.69 0
 -10 -2 -5 967.99 34.66 0
 7 5 5 93.48 30.84 0
 -5 -7 5 100.2 29.19 0
 12 -5 5 115.4 29.12 0
 7 -12 -5 113.42 34.48 0
 -7 -5 -5 69.58 28.65 0
 5 7 -5 69.22 29.55 0
 12 -7 -5 94.81 36.03 0
 12 -8 5 118.84 29.4 0
 -8 -4 5 125.66 28.97 0
 4 8 5 106.46 31.13 0
 4 -12 -5 152.34 34.25 0
 12 -4 -5 121.04 37.32 0
 -4 -8 -5 163.87 28.53 0
 8 4 -5 121.81 34.42 0
 1 11 5 162.05 30.91 0
 -11 -1 5 198.62 32.59 0
 -12 1 5 165.93 32.76 0
 12 -1 -5 145.01 34 0
 1 -12 -5 120.16 29.26 0
 -1 -11 -5 147.82 29.88 0
 11 1 -5 129.96 33.77 0
 1 -13 5 210.28 29.01 0
 12 1 5 199.92 28.36 0
 13 -1 5 194.74 32.97 0
 -1 -12 5 188.38 28.76 0
 -13 1 -5 185.17 27.58 0
 -12 -1 -5 183.24 27.9 0
 -4 -9 5 740.4 30.58 0
 13 -4 5 651.75 30.46 0
 9 4 5 683.29 30.76 0
 4 -13 5 707.92 31.6 0
 13 -9 -5 699.29 37.92 0
 -9 -4 -5 813.66 32.92 0
 9 -13 -5 723.73 36.03 0
 13 -7 5 141.54 28.61 0
 -7 -6 5 64.82 29.64 0
 6 7 5 131.31 35.08 0
 13 -6 -5 30.42 32.95 0
 7 6 -5 56.99 30.16 0
 6 -13 -5 79.65 34.89 0
 -6 -7 -5 112.28 29.7 0
 -10 -3 5 1147.76 30.7 0
 3 10 5 1136.62 31.28 0
 -3 -10 -5 1203.4 34.45 0
 13 -3 -5 924.31 35.83 0
 10 3 -5 954.18 36.01 0
 3 -13 -5 1195.58 31.06 0
 -3 -11 5 31.38 31.59 0
 3 -14 5 29.33 28.79 0
 11 3 5 5.34 28.1 0
 14 -3 5 34.18 27.39 0
 -11 -3 -5 34.44 27.05 0
 14 -11 -5 9.26 34.55 0
 8 6 5 155.17 29.33 0
 -6 -8 5 187.08 32.42 0
 14 -6 5 116.35 27.66 0
 6 8 -5 78.84 28.33 0
 14 -8 -5 128.89 34.96 0
 -8 -6 -5 128.31 27.87 0
 8 -14 -5 107.25 33.22 0
 -9 -5 5 120.47 31.34 0
 14 -9 5 96.44 26.73 0
 5 9 5 46.45 33.55 0
 -5 -9 -5 97.72 28.01 0
 9 5 -5 64.46 32.04 0
 5 -14 -5 44.02 33.55 0
 14 -5 -5 51.57 31.77 0
 -14 2 5 93.56 30.87 0
 -12 -2 5 94.15 26.67 0
 2 12 5 58.76 32.56 0
 2 -14 -5 127 31.78 0
 14 -2 -5 55.19 34.65 0
 -2 -12 -5 118.9 27.99 0
 12 2 -5 126.55 32.05 0
 -2 -13 5 627.31 28.5 0
 13 2 5 504.84 28.89 0
 2 -15 5 640.34 29.95 0
 15 -2 5 550.81 28.68 0
 -13 -2 -5 567.89 28.18 0
 10 5 5 791.2 29.48 0
 -5 -10 5 941.62 29.04 0
 15 -5 5 907.51 28.99 0
 5 -15 5 1017.63 29.69 0
 10 -15 -5 942.83 34.17 0
 -10 -5 -5 1064.53 28.65 0
 15 -10 -5 851.29 36.69 0
 15 -8 5 220.06 27.04 0
 7 8 5 175.41 28.86 0
 -8 -7 5 264.78 31.16 0
 -7 -8 -5 261.16 27.99 0
 15 -7 -5 188.62 35 0
 8 7 -5 159.38 28.37 0
 7 -15 -5 178.54 32.87 0
 4 11 5 68.71 27.43 0
 15 -11 5 24.78 26.75 0
 -11 -4 5 30.23 26.29 0
 4 -15 -5 28.29 27.35 0
 11 4 -5 -8.05 31.54 0
 15 -4 -5 53.01 30.31 0
 -4 -11 -5 -8.23 27.27 0
 -14 -1 5 196.34 30.9 0
 -15 1 5 199.97 30.96 0
 14 1 -5 153.46 31.65 0
 1 -15 -5 222.48 27.45 0
 -1 -14 -5 232.79 27.98 0
 15 -1 -5 212.87 31.41 0
 -1 -15 5 36.25 32.34 0
 16 -1 5 63.65 28.45 0
 15 1 5 46.65 31.79 0
 1 -16 5 47.5 28.16 0
 -15 -1 -5 7.15 27.53 0
 12 4 5 199.8 28.14 0
 -4 -12 5 186.4 27.75 0
 16 -4 5 158.65 27.24 0
 4 -16 5 129.05 28.88 0
 -12 -4 -5 127.5 27.7 0
 12 -16 -5 176 32.4 0
 16 -12 -5 139.54 35.25 0
 7 -16 5 33.26 28.27 0
 -7 -9 5 32.22 26.99 0
 16 -7 5 14.54 30.47 0
 9 7 5 43.69 27.63 0
 -9 -7 -5 25.36 27.06 0
 16 -9 -5 24.32 31.28 0
 7 9 -5 -7.85 32.02 0
 9 -16 -5 -25.49 33.09 0
 -10 -6 5 193.1 31.92 0
 6 10 5 187.17 28.96 0
 16 -10 5 214.35 30.98 0
 16 -6 -5 156.02 35.19 0
 10 6 -5 212.15 32.71 0
 -6 -10 -5 197.15 27.62 0
 6 -16 -5 187.92 28.48 0
 -13 -3 5 321.33 31.63 0
 3 13 5 279.3 28.53 0
 16 -3 -5 266.21 36.01 0
 -3 -13 -5 374.99 32.32 0
 13 3 -5 308.13 32.67 0
 3 -16 -5 286.06 32.57 0
 -3 -14 5 100.76 27.51 0
 14 3 5 97.91 32.91 0
 17 -3 5 39.74 27.66 0
 3 -17 5 76.42 28.9 0
 -14 -3 -5 93.67 31.58 0
 17 -14 -5 80.21 35.18 0
 11 6 5 86.37 31.7 0
 17 -6 5 136.2 31.22 0
 -6 -11 5 128.14 27.14 0
 6 -17 5 120.52 28.33 0
 17 -11 -5 104.48 31.65 0
 11 -17 -5 77.93 33.11 0
 -11 -6 -5 106.98 26.97 0
 -9 -8 5 245.66 32.66 0
 17 -9 5 266.65 27.48 0
 8 9 5 255.61 28.31 0
 -8 -9 -5 226.58 27.55 0
 8 -17 -5 282.62 32.58 0
 9 8 -5 224.25 27.56 0
 17 -8 -5 223.82 35.33 0
 -12 -5 5 221.06 31.92 0
 17 -12 5 230.31 27.82 0
 5 12 5 284.04 33.75 0
 5 -17 -5 211.18 28.84 0
 17 -5 -5 161.17 32.26 0
 -5 -12 -5 221.78 28.22 0
 12 5 -5 121.92 33.25 0
 -15 -2 5 330.42 28.06 0
 15 2 -5 224.07 33.28 0
 17 -2 -5 279.24 32.39 0
 2 -17 -5 269.4 28.42 0
 -2 -15 -5 293.6 28.73 0
 -2 -16 5 126.22 28.82 0
 18 -2 5 116.32 28.4 0
 2 -18 5 168.55 33.75 0
 16 2 5 48.86 28.33 0
 18 -16 -5 78.55 32.26 0
 -16 -2 -5 122.73 32.72 0
 13 5 5 76.42 32.58 0
 -5 -13 5 151.95 32.08 0
 5 -18 5 84.54 28.72 0
 18 -5 5 122.7 28.17 0
 18 -13 -5 114.26 31.29 0
 13 -18 -5 106.18 32.51 0
 -13 -5 -5 85.91 27.85 0
 8 -18 5 13.8 28.96 0
 18 -8 5 134.89 27.23 0
 -8 -10 5 102.95 27.44 0
 10 8 5 95.41 28.23 0
 18 -10 -5 85.09 31.99 0
 -10 -8 -5 59.47 31.92 0
 10 -18 -5 101.15 33.26 0
 -11 -7 5 -25.4 31.58 0
 18 -11 5 -14.35 26.94 0
 7 11 5 33.64 33.3 0
 7 -18 -5 68.74 32.99 0
 11 7 -5 -20.4 27.57 0
 18 -7 -5 35.76 36.08 0
 -7 -11 -5 16.71 32.21 0
 -14 -4 5 73.3 32.06 0
 18 -14 5 10.72 27.5 0
 4 14 5 57.91 28.43 0
 18 -4 -5 19.65 31.65 0
 4 -18 -5 96.28 32.48 0
 14 4 -5 23.79 28.17 0
 -4 -14 -5 -30.6 27.93 0
 -17 -1 5 36.57 28.27 0
 18 -1 -5 -6.15 33.38 0
 17 1 -5 17.55 33.54 0
 1 -18 -5 -4.78 29.46 0
 -1 -17 -5 70.61 33.4 0
 15 4 5 63.18 29.14 0
 -4 -15 5 168.78 28.97 0
 19 -4 5 72.61 32.93 0
 4 -19 5 95.76 30.23 0
 15 -19 -5 136.63 33.93 0
 19 -15 -5 97.48 37.33 0
 -15 -4 -5 135.84 27.67 0
 19 -7 5 48.24 27.87 0
 7 -19 5 58.94 33.83 0
 -7 -12 5 7.78 27.87 0
 12 7 5 38.1 33 0
 -12 -7 -5 24.61 27.98 0
 19 -12 -5 58.68 32.55 0
 12 -19 -5 61.96 29.06 0
 9 10 5 219.91 28.98 0
 19 -10 5 256.71 28.41 0
 10 -19 5 322.07 28.96 0
 -10 -9 5 363.42 28.53 0
 9 -19 -5 286.18 29.17 0
 -9 -10 -5 259.01 28.87 0
 10 9 -5 239.51 29.14 0
 19 -9 -5 290.32 32.91 0
 -13 -6 5 83.5 32.6 0
 6 13 5 112.24 33.46 0
 19 -13 5 95.35 28.43 0
 19 -6 -5 31.79 36.54 0
 13 6 -5 71.7 32.81 0
 -6 -13 -5 59.4 28.82 0
 6 -19 -5 65.92 33 0
 -16 -3 5 28.26 33.44 0
 19 -16 5 -26.44 28.86 0
 19 -3 -5 44.29 33.79 0
 3 -19 -5 54.82 29.58 0
 -3 -16 -5 28.52 29.27 0
 16 3 -5 41.9 33.47 0
 -6 -14 5 120.19 29.63 0
 6 -20 5 101.72 30.24 0
 20 -6 5 100.93 29.07 0
 14 6 5 102.39 29.19 0
 -14 -6 -5 49.95 29.01 0
 20 -14 -5 77.29 33.21 0
 14 -20 -5 81.25 34.54 0
 20 -9 5 77.69 28.42 0
 9 -20 5 43.32 28.88 0
 11 9 5 74.55 33.39 0
 -9 -11 5 15.43 33.15 0
 20 -11 -5 95.77 36.97 0
 -11 -9 -5 46.76 28.64 0
 11 -20 -5 102.81 34.01 0
 -12 -8 5 23.55 28.65 0
 8 12 5 30.7 29.54 0
 20 -12 5 29.64 28.35 0
 -8 -12 -5 52.88 28.59 0
 12 8 -5 62.34 28.97 0
 20 -8 -5 47 33.6 0
 8 -20 -5 40.84 33.46 0
 -15 -5 5 58.41 34.12 0
 20 -15 5 64.89 28.93 0
 5 15 5 117.19 30.01 0
 5 -20 -5 72.34 29.91 0
 20 -5 -5 57.79 34.25 0
 15 5 -5 64.13 34.53 0
 -5 -15 -5 43.83 29.79 0
 0 0 6 355.4 49.78 0
 1 1 6 206.08 43.54 0
 -1 2 6 201.66 57.85 0
 -2 1 6 217.6 79.44 0
 2 -1 6 237.02 43.86 0
 1 -2 -6 239.9 49.25 0
 -1 -1 -6 206.83 45.61 0
 3 0 6 2878.99 47.36 0
 3 -3 -6 2856.9 100.11 0
 -3 0 -6 2998.57 45.81 0
 0 3 6 1725.22 50.86 0
 -3 0 6 1704.62 67.45 0
 0 -3 -6 1701.02 48.13 0
 4 -2 6 383.21 39.49 0
 -2 4 6 356.91 51.16 0
 2 2 6 416.92 40.32 0
 -2 -2 6 376.5 45.15 0
 2 -4 -6 325.75 48.71 0
 -2 -2 -6 347.18 37.47 0
 4 1 6 8044.09 53.38 0
 -1 -4 6 8140.51 55.88 0
 5 -1 6 8267.47 49.48 0
 4 -5 -6 7539.35 79.34 0
 -4 -1 -6 8500.04 52.4 0
 1 4 6 3706.4 45.88 0
 -4 -1 6 3802.21 58.02 0
 -5 1 6 4097.37 72.96 0
 -1 5 6 3577.29 47.94 0
 -1 -4 -6 3854.01 45.02 0
 1 -5 -6 3806.9 46.85 0
 5 -1 -6 3628.19 72.64 0
 6 0 6 2532.77 41.06 0
 0 -6 6 2552.79 41.54 0
 -6 0 -6 2579.46 35.62 0
 6 -6 -6 2357.49 56.3 0
 3 3 6 1120.84 34.74 0
 6 -3 6 1253.97 38.1 0
 -3 -3 6 1102.14 43.85 0
 3 -6 -6 1084.91 44.08 0
 -3 -3 -6 1159.81 32.87 0
 6 -3 -6 1073.52 68.19 0
 0 6 6 1773.9 40.22 0
 -6 0 6 1910.54 49.46 0
 6 0 -6 1604.44 45.57 0
 0 -6 -6 1709.1 38.49 0
 7 -2 6 1531.54 34.22 0
 5 2 6 1538.51 39.22 0
 -2 -5 6 1474.15 38.98 0
 7 -5 -6 1437.47 55.84 0
 5 -7 -6 1418.56 48.67 0
 -5 -2 -6 1541.91 32.8 0
 2 5 6 1187.53 38.66 0
 -5 -2 6 1190.4 43.27 0
 -7 2 6 1325.17 46.57 0
 -2 7 6 1219.71 39.54 0
 7 -2 -6 1251.4 50.9 0
 2 -7 -6 1277.69 42.07 0
 5 2 -6 1282.12 44.01 0
 -2 -5 -6 1359.95 32.89 0
 8 -1 6 3090.35 36.23 0
 7 1 6 3125.12 40.63 0
 -1 -7 6 2877.42 41.26 0
 1 -8 6 3050.63 41.56 0
 7 -8 -6 3125.42 52.04 0
 -7 -1 -6 3494.08 39.43 0
 -8 1 -6 3527.2 35.72 0
 4 4 6 889.54 33.04 0
 8 -4 6 997.09 31.26 0
 -4 -4 6 897.81 37.13 0
 -4 -4 -6 1006.94 35.52 0
 4 -8 -6 864.93 41.64 0
 8 -4 -6 895.9 47.76 0
 -8 1 6 1376.06 45.02 0
 -1 8 6 1232.67 37.48 0
 1 7 6 1194.93 33.25 0
 -7 -1 6 1296.02 41.34 0
 8 -1 -6 1022.13 42.69 0
 7 1 -6 1010.28 36.82 0
 1 -8 -6 1122.23 35.93 0
 -1 -7 -6 1093.48 35.42 0
 9 0 6 411.45 30.3 0
 0 -9 6 394.22 31.24 0
 -9 0 -6 539.28 29.33 0
 6 3 6 2060.62 38.84 0
 -3 -6 6 1949.6 38.38 0
 9 -3 6 2134.97 33.89 0
 -6 -3 -6 2136.5 33.41 0
 6 -9 -6 1932.43 44.15 0
 9 -6 -6 2010.44 47.26 0
 3 6 6 1439.24 33.47 0
 -6 -3 6 1508.21 37.43 0
 3 -9 -6 1490.08 36.96 0
 9 -3 -6 1414.46 46.8 0
 6 3 -6 1479.23 37.97 0
 -3 -6 -6 1571.65 32.02 0
 -9 0 6 2335.21 42.97 0
 0 9 6 2087.81 34.9 0
 0 -9 -6 2147.56 37.51 0
 9 0 -6 2044.24 40.19 0
 10 -2 6 2330.19 38.51 0
 2 -10 6 2486.26 39.78 0
 8 2 6 2385.47 34.77 0
 -2 -8 6 2404.98 35.45 0
 -8 -2 -6 2458.02 33.63 0
 8 -10 -6 2250.29 45.75 0
 5 5 6 84.89 30.75 0
 10 -5 6 59.27 28.37 0
 -5 -5 6 14.75 34.98 0
 10 -5 -6 36.82 40.5 0
 -5 -5 -6 28.52 28.6 0
 5 5 -6 44.89 34.95 0
 5 -10 -6 54.66 34.47 0
 -10 2 6 995.65 40.07 0
 2 8 6 840.84 31.95 0
 -8 -2 6 948.24 35.99 0
 2 -10 -6 863.16 35.75 0
 10 -2 -6 852.09 41.57 0
 -2 -8 -6 919.72 30.98 0
 8 2 -6 925.17 36.83 0
 1 -11 6 296.5 31.67 0
 10 1 6 291.58 34.75 0
 -1 -10 6 270.25 30.14 0
 11 -1 6 321.63 34.28 0
 -11 1 -6 209.52 28.93 0
 -10 -1 -6 354.74 32.81 0
 -4 -7 6 173.23 30.08 0
 7 4 6 141.07 30.97 0
 11 -4 6 160.62 33.4 0
 -7 -4 -6 239.19 29.12 0
 7 -11 -6 218.09 34.53 0
 11 -7 -6 202.41 37.19 0
 11 -7 6 1578.35 32.29 0
 -7 -4 6 1536 33.73 0
 4 7 6 1370.57 33.11 0
 11 -4 -6 1126.76 41.82 0
 7 4 -6 1225.58 33.41 0
 -4 -7 -6 1317.76 32.03 0
 4 -11 -6 1227.85 37.12 0
 -10 -1 6 1106.9 39.42 0
 1 10 6 1040.57 32.35 0
 -1 11 6 1216.53 36.19 0
 -11 1 6 1218.85 39.03 0
 1 -11 -6 1148.88 31.36 0
 -1 -10 -6 1134.51 31.11 0
 11 -1 -6 1001.5 36.7 0
 10 1 -6 933.28 36.86 0
 12 0 6 121.31 28.83 0
 0 -12 6 159.63 29.34 0
 -12 0 -6 225.83 27.84 0
 12 -3 6 217.82 29.46 0
 9 3 6 238.58 30.26 0
 3 -12 6 196.66 31.26 0
 -3 -9 6 201.02 29.89 0
 12 -9 -6 110.85 36.35 0
 9 -12 -6 148.45 39.11 0
 -9 -3 -6 89.15 28.94 0
 6 6 6 40.68 31.26 0
 -6 -6 6 97.37 29.3 0
 12 -6 6 71.68 28.53 0
 -6 -6 -6 121.29 29.07 0
 12 -6 -6 87.31 36.5 0
 6 6 -6 150.74 34.76 0
 6 -12 -6 92.4 34.97 0
 -9 -3 6 135.77 32.86 0
 3 9 6 120.3 34.79 0
 3 -12 -6 236.14 29.65 0
 12 -3 -6 162.49 33.99 0
 -3 -9 -6 173.22 29.88 0
 9 3 -6 149.15 34.61 0
 -12 0 6 919.45 37.11 0
 0 12 6 819.91 35.01 0
 0 -12 -6 804.34 30.33 0
 12 0 -6 698.6 34.27 0
 11 2 6 831.4 30.12 0
 2 -13 6 967.53 30.75 0
 -2 -11 6 941.53 29.37 0
 13 -2 6 821.46 30.02 0
 -11 -2 -6 979.42 29.19 0
 8 5 6 231.3 29.62 0
 -5 -8 6 215.87 29.37 0
 13 -5 6 160.31 28.04 0
 -8 -5 -6 102.81 28.26 0
 8 -13 -6 163.87 34.56 0
 13 -8 -6 136.65 39.72 0
 13 -8 6 82.17 28.09 0
 -8 -5 6 128.49 33.58 0
 5 8 6 128.23 29.8 0
 8 5 -6 108.63 34.67 0
 13 -5 -6 98.53 37.09 0
 -5 -8 -6 87.83 32.72 0
 5 -13 -6 130.05 34.32 0
 -13 2 6 1915.6 39.2 0
 -11 -2 6 1832.12 35.31 0
 2 11 6 1691.75 35.85 0
 13 -2 -6 1385.62 39.1 0
 2 -13 -6 1681.74 35.35 0
 -2 -11 -6 1762.21 30.46 0
 11 2 -6 1417.39 35.63 0
 1 -14 6 1211.43 34.41 0
 14 -1 6 1156.68 29.72 0
 13 1 6 1079.33 33.98 0
 -1 -13 6 1275 29.95 0
 -13 -1 -6 1216.55 29.33 0
 -14 1 -6 1327.11 29.59 0
 -4 -10 6 239.65 31.79 0
 14 -4 6 183.06 28.2 0
 10 4 6 207 28.25 0
 4 -14 6 134.36 29.18 0
 10 -14 -6 211.43 33.03 0
 14 -10 -6 198.38 34.84 0
 -10 -4 -6 258.72 27.41 0
 -7 -7 6 1255.49 34.78 0
 14 -7 6 1142.69 33.99 0
 7 7 6 1223.63 31.76 0
 14 -7 -6 1096.06 38.07 0
 -7 -7 -6 1363.96 30.58 0
 7 7 -6 1216.94 35.04 0
 7 -14 -6 1264 35.62 0
 14 -10 6 576.71 28.66 0
 4 10 6 569.85 34.15 0
 -10 -4 6 580.05 28.41 0
 4 -14 -6 552.63 33.49 0
 14 -4 -6 573.28 36.76 0
 10 4 -6 612.62 33.47 0
 -4 -10 -6 669.92 28.5 0
 -13 -1 6 173.07 30.7 0
 1 13 6 152.16 32.82 0
 -14 1 6 178.44 31.25 0
 14 -1 -6 178.33 32.02 0
 1 -14 -6 199.85 31.54 0
 -1 -13 -6 133.06 27.49 0
 13 1 -6 121.12 31.72 0
 15 0 6 103.55 27.61 0
 0 -15 6 67.83 32.06 0
 -15 0 -6 73.48 31.81 0
 -3 -12 6 585.64 32.25 0
 12 3 6 392.76 28.63 0
 3 -15 6 592.42 29.18 0
 15 -3 6 460.07 28.21 0
 -12 -3 -6 551.86 28.18 0
 12 -15 -6 549.89 37.04 0
 15 -12 -6 500.19 35.54 0
 9 6 6 260.74 32.47 0
 -6 -9 6 311.78 27.56 0
 6 -15 6 313.78 28.65 0
 15 -6 6 241.49 27.93 0
 -9 -6 -6 323.37 31.22 0
 15 -9 -6 230.93 34.84 0
 9 -15 -6 287.97 32.79 0
 -9 -6 6 52.74 30.76 0
 15 -9 6 41.31 26.67 0
 6 9 6 -2.21 32.73 0
 15 -6 -6 30.45 34.45 0
 9 6 -6 26.39 31.74 0
 6 -15 -6 40.26 31.8 0
 -6 -9 -6 -28.86 27.29 0
 -12 -3 6 544.39 28.2 0
 3 12 6 556.86 29.28 0
 -3 -12 -6 543.72 28.28 0
 3 -15 -6 507.75 28.44 0
 15 -3 -6 404.69 36.84 0
 12 3 -6 419.11 32.95 0
 -15 0 6 305.47 32.24 0
 0 -15 -6 349.35 28.17 0
 15 0 -6 264.88 32.35 0
 14 2 6 61.69 28.37 0
 -2 -14 6 31.65 32.27 0
 16 -2 6 53.9 27.99 0
 2 -16 6 164.09 27.8 0
 -14 -2 -6 108.99 26.89 0
 16 -14 -6 96.83 35.19 0
 5 -16 6 80.96 29.09 0
 11 5 6 125.78 28.31 0
 16 -5 6 128.26 27.81 0
 -5 -11 6 101.57 27.61 0
 16 -11 -6 61.31 34.96 0
 11 -16 -6 123.34 31.51 0
 -11 -5 -6 63.75 27.72 0
 -8 -8 6 465.95 28.41 0
 8 8 6 355.3 33.4 0
 16 -8 6 418.29 27.36 0
 -8 -8 -6 395.41 27.99 0
 8 8 -6 368.17 28.59 0
 8 -16 -6 450.4 33.77 0
 16 -8 -6 353.27 32.18 0
 -11 -5 6 521.55 28.18 0
 16 -11 6 389.1 29.08 0
 5 11 6 445.51 33.89 0
 5 -16 -6 507.4 28.59 0
 16 -5 -6 434.99 32.71 0
 11 5 -6 448.67 33.07 0
 -5 -11 -6 492.47 28.82 0
 -14 -2 6 384.08 31.47 0
 2 14 6 353.06 29.01 0
 16 -2 -6 318.4 32.43 0
 2 -16 -6 320.52 28.57 0
 -2 -14 -6 329.81 28.45 0
 14 2 -6 289.88 31.92 0
 -1 -16 6 146.79 28.85 0
 16 1 6 137.94 32.64 0
 17 -1 6 76.08 28.41 0
 1 -17 6 140.73 28.42 0
 -16 -1 -6 152.45 32.26 0
 13 4 6 231.69 29.04 0
 -4 -13 6 294.65 28.36 0
 4 -17 6 320.96 29.21 0
 17 -4 6 279.86 28.96 0
 17 -13 -6 245.2 36.13 0
 -13 -4 -6 286.53 27.87 0
 13 -17 -6 266.72 32.79 0
 17 -7 6 235.32 31.59 0
 -7 -10 6 389.96 31.84 0
 7 -17 6 299.24 28.88 0
 10 7 6 275.49 32.28 0
 17 -10 -6 325.32 32.64 0
 10 -17 -6 349.05 33.21 0
 -10 -7 -6 377.11 27.34 0
 17 -10 6 106.31 27.33 0
 7 10 6 79.39 28.18 0
 -10 -7 6 119.51 26.88 0
 -7 -10 -6 110.04 27.08 0
 10 7 -6 62.03 27.85 0
 17 -7 -6 94.24 31.9 0
 7 -17 -6 72.28 33.1 0
 17 -13 6 15.96 27.48 0
 -13 -4 6 -26.61 27.42 0
 4 13 6 39.23 28.64 0
 4 -17 -6 25.47 32.17 0
 17 -4 -6 43.91 34.67 0
 13 4 -6 -6.63 32.51 0
 -4 -13 -6 -37 32.32 0
 -17 1 6 189.82 36.44 0
 -16 -1 6 221.2 32.81 0
 1 -17 -6 148.4 28.76 0
 -1 -16 -6 165.78 28.9 0
 16 1 -6 134.63 32.9 0
 17 -1 -6 130.31 32.76 0
 -3 -15 6 221.87 28.71 0
 15 3 6 206.95 28.89 0
 18 -3 6 167.05 28.98 0
 3 -18 6 203.93 29.73 0
 15 -18 -6 222.42 33.79 0
 -15 -3 -6 236.08 28.62 0
 18 -15 -6 221.8 36.79 0
 12 6 6 885.07 30.04 0
 18 -6 6 1036.88 30.44 0
 -6 -12 6 1119.32 33.75 0
 6 -18 6 1089.82 31.12 0
 18 -12 -6 985.73 38.82 0
 12 -18 -6 1110.51 35.58 0
 -12 -6 -6 1190.72 33.85 0
 -9 -9 6 158.47 32.07 0
 18 -9 6 200.42 27.7 0
 9 9 6 176.54 28.54 0
 9 9 -6 130.98 28.22 0
 -9 -9 -6 175.83 27.81 0
 18 -9 -6 130.38 35.99 0
 9 -18 -6 212.19 33.3 0
 18 -12 6 687.56 29.07 0
 6 12 6 653.08 30.56 0
 -12 -6 6 591.62 29.48 0
 18 -6 -6 558.34 37.22 0
 12 6 -6 576.73 30.18 0
 6 -18 -6 645.59 30.18 0
 -6 -12 -6 689.82 33.59 0
 18 -15 6 182.45 28.29 0
 3 15 6 120.78 29.23 0
 -15 -3 6 178.25 32.46 0
 18 -3 -6 93.06 36.78 0
 3 -18 -6 126.53 29.17 0
 -3 -15 -6 201.71 33.1 0
 15 3 -6 59.09 33.51 0
 14 5 6 173.49 29.52 0
 19 -5 6 155.3 29.25 0
 -5 -14 6 229.3 29.22 0
 5 -19 6 274.76 29.8 0
 -14 -5 -6 183.84 29.07 0
 14 -19 -6 184.81 34.71 0
 19 -14 -6 174.02 33.37 0
 19 -8 6 734.73 30.02 0
 8 -19 6 883.32 35.08 0
 -8 -11 6 835.12 34.05 0
 11 8 6 667.92 30.44 0
 19 -11 -6 707.01 38.6 0
 -11 -8 -6 737 30 0
 11 -19 -6 800.89 35.06 0
 -11 -8 6 199.35 28.93 0
 8 11 6 202.13 28.99 0
 19 -11 6 213.51 27.85 0
 -8 -11 -6 250.71 29.25 0
 11 8 -6 265 28.96 0
 19 -8 -6 203.36 36.98 0
 8 -19 -6 208.74 34.3 0
 19 -14 6 -28.16 32.48 0
 5 14 6 -23.56 29.38 0
 -14 -5 6 69.31 32.31 0
 14 5 -6 46.41 33.38 0
 5 -19 -6 -16.03 33.75 0
 19 -5 -6 1.44 32.91 0
 -5 -14 -6 16.96 28.2 0
 -7 -13 6 220.7 30.64 0
 7 -20 6 197.8 31.15 0
 13 7 6 202.4 29.81 0
 20 -7 6 192.62 28.91 0
 -13 -7 -6 282.79 33.74 0
 20 -13 -6 227.77 38.86 0
 13 -20 -6 303.98 34.73 0
 20 -10 6 42.49 28.44 0
 -10 -10 6 46.23 29.05 0
 10 10 6 19.69 29.36 0
 10 -20 6 41.76 34.05 0
 -10 -10 -6 -12.59 28.77 0
 20 -10 -6 -0.18 33.65 0
 10 -20 -6 21.3 29.59 0
 20 -13 6 256.15 29.77 0
 -13 -7 6 208.16 34.45 0
 7 13 6 229.76 30 0
 -7 -13 -6 220.01 29.38 0
 7 -20 -6 187.09 30.69 0
 20 -7 -6 190.65 37.52 0
 13 7 -6 141.89 35.24 0
 3 -1 7 2229.32 42.22 0
 -2 3 7 1976.43 64.76 0
 2 1 7 2229.62 43.58 0
 -2 -1 -7 2260.66 41.68 0
 2 -3 -7 2168.44 61.4 0
 -1 4 7 238.95 42.82 0
 -4 1 7 267.61 77.76 0
 1 3 7 273.69 37.54 0
 -3 -1 7 265.55 47.6 0
 1 -4 -7 277.59 41.29 0
 -1 -3 -7 243.8 35.05 0
 -2 -3 7 963.85 44.72 0
 3 2 7 952.68 33.41 0
 5 -2 7 1058.85 33.07 0
 -3 -2 -7 997.41 35.98 0
 3 -5 -7 918.51 50.82 0
 5 1 7 1257.49 38.34 0
 -1 -5 7 1227.24 38.24 0
 6 -1 7 1277.9 32.85 0
 5 -6 -7 1190.03 53.72 0
 -5 -1 -7 1348.41 31.41 0
 6 -5 -7 1182.68 72.27 0
 2 4 7 325.97 36.6 0
 -4 -2 7 350.33 41.75 0
 -2 6 7 304.67 39.11 0
 -2 -4 -7 333.55 34.53 0
 2 -6 -7 313.64 40.66 0
 6 -2 -7 305.28 61.87 0
 7 -3 7 380.45 30.66 0
 4 3 7 338.32 36.09 0
 -3 -4 7 329.27 36.32 0
 4 -7 -7 350.22 44.02 0
 7 -4 -7 338.41 66.09 0
 -4 -3 -7 382.38 34.02 0
 -6 -1 7 277.66 39.4 0
 -1 7 7 288.64 36.15 0
 -7 1 7 344.96 41.49 0
 1 6 7 275.79 35.57 0
 1 -7 -7 320.42 34.13 0
 6 1 -7 278.04 40.1 0
 7 -1 -7 295.98 46.01 0
 -1 -6 -7 316.42 33.42 0
 6 2 7 769.83 36.69 0
 8 -2 7 733.88 30.89 0
 -2 -6 7 704.85 36.24 0
 8 -6 -7 739.71 50.57 0
 -6 -2 -7 770.81 30.45 0
 6 -8 -7 650.91 40.59 0
 3 5 7 435.88 36.13 0
 -5 -3 7 472.52 35.75 0
 8 -5 7 551.26 30.52 0
 -3 -5 -7 450.2 34.16 0
 8 -3 -7 422.45 48.86 0
 3 -8 -7 469.82 38.32 0
 9 -1 7 187.28 30.56 0
 8 1 7 237.73 34.63 0
 1 -9 7 201.8 30.71 0
 -1 -8 7 193.38 35.01 0
 -9 1 -7 223.51 28.27 0
 -8 -1 -7 199.02 28.77 0
 8 -9 -7 180.16 44.45 0
 -4 -5 7 243.05 35.27 0
 5 4 7 292.67 30.59 0
 9 -4 7 337.93 34.34 0
 -5 -4 -7 339.5 33.34 0
 9 -5 -7 269.94 46.88 0
 5 -9 -7 309.53 39.24 0
 2 7 7 48.51 35.32 0
 -9 2 7 43.59 40.59 0
 -2 9 7 21.11 35.8 0
 -7 -2 7 47.06 37.22 0
 9 -2 -7 36.81 42.07 0
 -2 -7 -7 59.49 32.73 0
 2 -9 -7 23.59 34.26 0
 7 2 -7 9.05 34.3 0
 7 3 7 490.93 31.07 0
 10 -3 7 397.48 29.62 0
 -3 -7 7 411.86 31.55 0
 10 -7 -7 393.83 44.2 0
 7 -10 -7 392.24 39.67 0
 -7 -3 -7 506.7 29.71 0
 10 -6 7 366.57 29.95 0
 4 6 7 399.99 30.56 0
 -6 -4 7 393.31 35.52 0
 4 -10 -7 347.8 34.86 0
 -4 -6 -7 402.54 33.21 0
 10 -4 -7 349.5 43.73 0
 6 4 -7 362.94 35.44 0
 -9 -1 7 580.54 38.25 0
 -10 1 7 611.13 39.01 0
 -1 10 7 486.34 31.95 0
 1 9 7 601 35.53 0
 1 -10 -7 582.2 30.5 0
 -1 -9 -7 647.81 33.9 0
 10 -1 -7 533.85 40.54 0
 9 1 -7 570.56 35.97 0
 11 -2 7 236.99 29.58 0
 9 2 7 223.99 30.79 0
 2 -11 7 251.24 30.43 0
 -2 -9 7 246.24 29.85 0
 11 -9 -7 185.9 40.19 0
 -9 -2 -7 221.45 28.96 0
 9 -11 -7 200.08 39.96 0
 -5 -6 7 305.05 35.54 0
 6 5 7 299.3 30.96 0
 11 -5 7 378.68 29.28 0
 11 -6 -7 279.04 41.3 0
 -6 -5 -7 353.41 29.7 0
 6 -11 -7 273.85 38.33 0
 -8 -3 7 16.76 32.87 0
 3 8 7 -27.92 30.2 0
 3 -11 -7 6.65 33.63 0
 11 -3 -7 -12.96 41.94 0
 8 3 -7 17.92 33.58 0
 -3 -8 -7 32.32 28.14 0
 1 -12 7 216.79 32.68 0
 -1 -11 7 240.2 28.28 0
 11 1 7 252.77 33.23 0
 12 -1 7 229.95 28.41 0
 -11 -1 -7 170.95 27.68 0
 -12 1 -7 199.94 27.79 0
 8 4 7 440.47 31.07 0
 -4 -8 7 468.06 35.16 0
 12 -4 7 427.01 29.36 0
 -8 -4 -7 506.2 29.32 0
 8 -12 -7 410.59 39.47 0
 12 -8 -7 408.35 40.25 0
 12 -7 7 400.7 29.77 0
 -7 -5 7 400.95 34.77 0
 5 7 7 384.5 31.42 0
 5 -12 -7 402.83 33.97 0
 -5 -7 -7 413.99 29.53 0
 7 5 -7 375.24 34.97 0
 12 -5 -7 349.03 37.99 0
 -12 2 7 351.97 37.26 0
 -10 -2 7 337.74 32.92 0
 2 10 7 287.32 35.03 0
 12 -2 -7 284.31 38.32 0
 2 -12 -7 262.18 34.09 0
 -2 -10 -7 297.81 29.08 0
 10 2 -7 305.58 37.79 0
 13 -3 7 206.82 28.32 0
 10 3 7 188.09 27.75 0
 3 -13 7 228.8 28.76 0
 -3 -10 7 175.23 28.07 0
 13 -10 -7 187.54 38.14 0
 -10 -3 -7 170.73 31.57 0
 10 -13 -7 215.44 36.5 0
 13 -6 7 83.48 27.64 0
 7 6 7 50.15 29.53 0
 -6 -7 7 81.54 33.07 0
 13 -7 -7 62.03 39.35 0
 -7 -6 -7 71.92 27.87 0
 7 -13 -7 35 33.18 0
 13 -9 7 320.93 32.88 0
 -9 -4 7 453.5 32.7 0
 4 9 7 401.67 30.04 0
 4 -13 -7 430.14 32.99 0
 13 -4 -7 353.41 40.34 0
 9 4 -7 327.92 33.3 0
 -4 -9 -7 435.81 32.19 0
 -13 1 7 80.62 31.02 0
 -12 -1 7 67.23 34.24 0
 1 12 7 46.55 27.3 0
 1 -13 -7 75.38 26.91 0
 12 1 -7 78.4 31.22 0
 -1 -12 -7 77.39 26.98 0
 13 -1 -7 30.25 34.86 0
 12 2 7 14.26 27.34 0
 2 -14 7 5.03 27.68 0
 14 -2 7 19.05 27.52 0
 -2 -12 7 65.23 31.07 0
 -12 -2 -7 28.91 30.37 0
 14 -12 -7 29.03 34.28 0
 12 -14 -7 65.13 35.74 0
 9 5 7 9.97 27.97 0
 -5 -9 7 41.59 31.97 0
 5 -14 7 39.11 28.76 0
 14 -5 7 63.28 27.38 0
 -9 -5 -7 30.9 26.65 0
 14 -9 -7 53.61 34.44 0
 9 -14 -7 53.16 35.85 0
 -8 -6 7 405.47 32.88 0
 14 -8 7 361.66 32.1 0
 6 8 7 378.47 30.14 0
 8 6 -7 399.09 32.73 0
 -6 -8 -7 377.26 28.03 0
 14 -6 -7 322.99 39.63 0
 6 -14 -7 390.53 32.69 0
 -11 -3 7 95.43 30.36 0
 3 11 7 116.73 27.94 0
 14 -3 -7 38.4 35.27 0
 3 -14 -7 79.31 31.28 0
 11 3 -7 79.83 31.7 0
 -3 -11 -7 67.44 31.22 0
 14 1 7 1.24 31.57 0
 15 -1 7 68.63 31.85 0
 1 -15 7 13.66 28.35 0
 -1 -14 7 2.05 27.55 0
 -14 -1 -7 39.33 26.77 0
 -4 -11 7 118.22 27.31 0
 4 -15 7 92.92 28.62 0
 15 -4 7 151.77 27.65 0
 11 4 7 53.29 27.88 0
 15 -11 -7 103.16 34.23 0
 -11 -4 -7 103.66 27.5 0
 11 -15 -7 116.66 32.9 0
 15 -7 7 154.35 27.11 0
 -7 -8 7 191.76 27.63 0
 8 7 7 114.77 28.06 0
 -8 -7 -7 192.25 26.66 0
 8 -15 -7 137.77 32.39 0
 15 -8 -7 126.82 35.28 0
 15 -10 7 41.36 27.25 0
 5 10 7 -1.28 31.7 0
 -10 -5 7 55.53 30.92 0
 5 -15 -7 12.5 27.48 0
 15 -5 -7 54.44 34.55 0
 10 5 -7 28.98 31.85 0
 -5 -10 -7 96.78 27.16 0
 2 13 7 133.22 28.03 0
 -13 -2 7 139.41 31.45 0
 15 -2 -7 101.32 32.02 0
 2 -15 -7 138.06 27.75 0
 -2 -13 -7 129.65 31.77 0
 13 2 -7 76.63 32.1 0
 -3 -13 7 155.75 28.11 0
 13 3 7 66.36 28.13 0
 3 -16 7 139 32.79 0
 16 -3 7 123.1 27.68 0
 13 -16 -7 100.46 36.7 0
 -13 -3 -7 145.49 27.24 0
 16 -13 -7 142.45 34.68 0
 10 6 7 287.67 28.71 0
 -6 -10 7 307.97 32.35 0
 16 -6 7 321.3 27.83 0
 6 -16 7 326.21 29 0
 16 -10 -7 309.15 38.92 0
 10 -16 -7 326.79 36.69 0
 -10 -6 -7 306.3 27.89 0
 16 -9 7 99.94 31.55 0
 -9 -7 7 89.08 31.51 0
 7 9 7 53.57 28.54 0
 -7 -9 -7 88.41 31.66 0
 9 7 -7 27.95 27.89 0
 16 -7 -7 -12.8 39.02 0
 7 -16 -7 77.18 32.03 0
 16 -12 7 49.26 26.92 0
 -12 -4 7 74.49 31.88 0
 4 12 7 6.82 32.61 0
 4 -16 -7 100.27 28.13 0
 -4 -12 -7 10.14 27.8 0
 16 -4 -7 24.62 35.14 0
 12 4 -7 56.95 32.77 0
 -16 1 7 179.29 32.51 0
 -15 -1 7 165.02 31.71 0
 1 -16 -7 245.39 32.45 0
 -1 -15 -7 231.96 32.42 0
 16 -1 -7 180.57 36.8 0
 15 1 -7 135.08 32.83 0
 -2 -15 7 140.65 32.62 0
 15 2 7 100.87 28.6 0
 17 -2 7 134.42 28.66 0
 2 -17 7 99.39 29.06 0
 -15 -2 -7 140.4 32.15 0
 15 -17 -7 114.04 37.03 0
 17 -15 -7 104.13 36.31 0
 17 -5 7 64.58 27.71 0
 12 5 7 78.1 28.12 0
 -5 -12 7 58.22 27.44 0
 5 -17 7 42.76 29.05 0
 -12 -5 -7 81.53 31.97 0
 12 -17 -7 67.85 32.47 0
 17 -12 -7 72.49 34.64 0
 -8 -9 7 389.93 32.95 0
 17 -8 7 452.7 31.8 0
 9 8 7 383.28 29.02 0
 -9 -8 -7 326.6 27.8 0
 17 -9 -7 278.2 36.2 0
 9 -17 -7 400.65 32.88 0
 -11 -6 7 143.18 31.62 0
 17 -11 7 86.19 27.75 0
 6 11 7 134.34 28.57 0
 -6 -11 -7 172.95 28.29 0
 6 -17 -7 115.16 32.33 0
 17 -6 -7 118.25 36.25 0
 11 6 -7 132.8 32.28 0
 17 -14 7 168.49 27.59 0
 3 14 7 166.87 28.76 0
 -14 -3 7 166.4 32 0
 17 -3 -7 113.28 36.08 0
 3 -17 -7 128.17 27.97 0
 -3 -14 -7 122.87 28.05 0
 14 3 -7 92.79 32.85 0
 -1 -17 7 3.37 29.62 0
 1 -18 7 41.98 29.98 0
 17 1 7 70.51 34.33 0
 18 -1 7 47.89 33.18 0
 17 -18 -7 8.8 38.69 0
 18 -17 -7 27.22 38.4 0
 -17 -1 -7 85.73 29.27 0
 14 4 7 0.86 32.88 0
 -4 -14 7 -10.34 32.64 0
 4 -18 7 43.05 29.25 0
 18 -4 7 15.23 28.62 0
 18 -14 -7 -19.71 35.76 0
 14 -18 -7 13.95 36.92 0
 -14 -4 -7 50.16 32.25 0
 18 -7 7 52.27 27.9 0
 -7 -11 7 32.6 27.88 0
 7 -18 7 46.79 28.85 0
 11 7 7 59.61 28.73 0
 18 -11 -7 73.86 35.95 0
 11 -18 -7 66.54 33.01 0
 -11 -7 -7 71.57 28 0
 -10 -8 7 19.03 28.41 0
 8 10 7 19.81 28.53 0
 18 -10 7 -9.86 27.79 0
 18 -8 -7 66.01 35.63 0
 -8 -10 -7 60 27.75 0
 8 -18 -7 -4.82 33.3 0
 18 -13 7 136.41 28.48 0
 5 13 7 55.99 33.22 0
 -13 -5 7 91.37 32.37 0
 5 -18 -7 116.51 28.49 0
 18 -5 -7 89.97 36.38 0
 13 5 -7 96.29 33.1 0
 -5 -13 -7 30.56 28.22 0
 -16 -2 7 94.05 33.04 0
 2 -18 -7 51.92 29.08 0
 -2 -16 -7 94.19 33.6 0
 16 2 -7 95.29 33.5 0
 18 -2 -7 62.63 37.64 0
 13 6 7 74.49 28.8 0
 -6 -13 7 48.57 28.77 0
 6 -19 7 18.23 29.84 0
 19 -6 7 94.89 33.65 0
 -13 -6 -7 28.47 27.91 0
 19 -13 -7 49.2 37.57 0
 13 -19 -7 49.95 33.71 0
 19 -9 7 95.38 28.5 0
 9 -19 7 149.29 34.07 0
 10 9 7 187.67 34.26 0
 -9 -10 7 132.48 28.79 0
 -10 -9 -7 124.96 28.98 0
 19 -10 -7 139.01 36.9 0
 10 -19 -7 116.98 33.79 0
 -12 -7 7 161.97 32.81 0
 19 -12 7 174.68 33.4 0
 7 12 7 121.38 33.54 0
 7 -19 -7 161.73 30.01 0
 -7 -12 -7 170.35 29.21 0
 12 7 -7 130.71 33.86 0
 19 -7 -7 115.65 37.67 0
 4 15 7 87.84 33.88 0
 19 -15 7 28.4 29.15 0
 -15 -4 7 127.35 33.31 0
 19 -4 -7 135.28 37.73 0
 4 -19 -7 69.8 30.1 0
 15 4 -7 68.48 34.22 0
 -4 -15 -7 91.97 29.47 0
 20 -8 7 55.89 33.6 0
 -8 -12 7 89.31 29.42 0
 8 -20 7 10.36 35.18 0
 12 8 7 57.11 29.86 0
 12 -20 -7 10.11 34.78 0
 -12 -8 -7 68.54 29.41 0
 20 -12 -7 52.08 38.13 0
 9 11 7 21.03 29.65 0
 20 -11 7 69.94 28.7 0
 -11 -9 7 54.51 33.68 0
 9 -20 -7 88.46 33.94 0
 20 -9 -7 28.62 38.36 0
 -9 -11 -7 55.91 28.94 0
 0 1 8 784.22 47.38 0
 2 0 8 2293.33 41.48 0
 -2 2 8 2243.05 71.14 0
 -1 3 8 52.62 41.39 0
 -3 1 8 44.21 77.13 0
 -3 1 8 62.07 74.26 0
 1 2 8 57.1 36.23 0
 -1 -2 -8 104.49 34.2 0
 1 -3 -8 92.83 41.63 0
 3 1 8 591.79 36.42 0
 4 -1 8 554.71 31.58 0
 -3 4 8 534.09 60.44 0
 3 -4 -8 452.88 55.06 0
 -3 -1 -8 509.46 34.23 0
 0 4 8 2374.73 43.5 0
 -4 0 8 2477.33 64.45 0
 0 -4 -8 2511.54 45.87 0
 5 0 8 1359.51 37.07 0
 5 -5 -8 1297.93 82.27 0
 -3 -2 8 3272.04 51.68 0
 2 3 8 3319.83 43.78 0
 5 -3 8 3739.01 41.89 0
 -2 5 8 3152.69 55.26 0
 2 -5 -8 3386.42 53.02 0
 -2 -3 -8 3482.48 41.68 0
 6 -2 8 829.76 35.75 0
 -2 -4 8 749.19 41.89 0
 4 2 8 745.08 31.62 0
 4 -6 -8 883.33 48.31 0
 -4 -2 -8 897.11 31.16 0
 1 5 8 2981.03 41.88 0
 -5 -1 8 2913.76 52.18 0
 -6 1 8 3256.9 67.14 0
 -1 6 8 2926.24 43.9 0
 -1 -5 -8 3046.37 40.49 0
 1 -6 -8 2944.01 45.63 0
 7 -1 8 4090.24 37.95 0
 -1 -6 8 4062.9 43.75 0
 6 1 8 3996.9 38.14 0
 7 -6 -8 3864.55 84.79 0
 6 -7 -8 3906.39 62.72 0
 -6 -1 -8 4388.16 40.43 0
 3 4 8 3991.13 42.75 0
 -3 7 8 3826.89 50.82 0
 7 -4 8 4338.91 38.86 0
 -4 -3 8 3957.96 49.35 0
 3 -7 -8 3982.06 49.8 0
 -3 -4 -8 4177.09 41.23 0
 -7 0 8 1648.24 47.09 0
 0 7 8 1481.83 38.64 0
 7 0 -8 1589.76 47.36 0
 0 -7 -8 1670.43 37.45 0
 8 0 8 435.02 35.17 0
 0 -8 8 390.43 36.1 0
 8 -8 -8 342.78 49.83 0
 -8 0 -8 356.67 29.11 0
 8 -3 8 141.37 29.82 0
 5 3 8 150.98 30.27 0
 -3 -5 8 141.43 35.65 0
 -5 -3 -8 191.75 32.13 0
 5 -8 -8 175.39 42.11 0
 2 6 8 1353.87 33.7 0
 -2 8 8 1390.27 38.95 0
 -6 -2 8 1430.85 42.7 0
 -2 -6 -8 1465.34 32.65 0
 8 -2 -8 1349.36 54.18 0
 2 -8 -8 1354.05 41.54 0
 9 -2 8 273.86 30 0
 7 2 8 258.99 30.06 0
 -2 -7 8 282.76 35.48 0
 -7 -2 -8 350.55 27.96 0
 9 -7 -8 280.16 51.38 0
 7 -9 -8 282.64 43.31 0
 -5 -4 8 466.99 35.42 0
 4 5 8 483.73 35.47 0
 9 -5 8 543.41 29.82 0
 9 -4 -8 361.08 56.73 0
 4 -9 -8 317.22 38.22 0
 -4 -5 -8 431.77 29.08 0
 -8 -1 8 1376.63 41.88 0
 -9 1 8 1433.26 46 0
 -1 9 8 1194.85 33.71 0
 1 8 8 1230.65 33.42 0
 1 -9 -8 1219.72 36.51 0
 8 1 -8 1146.48 42.6 0
 9 -1 -8 1135.45 46.7 0
 -1 -8 -8 1245.49 35.84 0
 10 -1 8 53.25 29.63 0
 -1 -9 8 99.76 34.21 0
 9 1 8 56.11 29.47 0
 1 -10 8 -8.24 29.64 0
 -9 -1 -8 26.28 28.22 0
 9 -10 -8 55.21 42.61 0
 10 -4 8 516.99 34.95 0
 6 4 8 496.78 30.21 0
 -4 -6 8 520.32 31.41 0
 6 -10 -8 475.15 39.49 0
 -6 -4 -8 437.14 28.6 0
 10 -6 -8 369.51 52.77 0
 10 -7 8 238.18 29.63 0
 -7 -3 8 242.65 38.12 0
 3 7 8 200.6 30.33 0
 10 -3 -8 191 45.6 0
 -3 -7 -8 221.24 32.79 0
 3 -10 -8 224.54 33.84 0
 0 10 8 838.95 36.28 0
 -10 0 8 789.18 38.56 0
 0 -10 -8 735.41 30.63 0
 10 0 -8 642.16 40.01 0
 0 -11 8 2166.47 33.64 0
 11 0 8 1897.66 36.48 0
 11 -11 -8 2027.71 47.2 0
 -11 0 -8 2318.82 31.88 0
 11 -3 8 941.67 30.84 0
 8 3 8 790.57 31.55 0
 -3 -8 8 837.66 31.48 0
 11 -8 -8 754.64 48.12 0
 -8 -3 -8 845.4 30.15 0
 8 -11 -8 825.18 41.31 0
 5 6 8 117.71 34.25 0
 -6 -5 8 80.97 34.77 0
 11 -6 8 76.87 28.64 0
 5 -11 -8 138.1 33.73 0
 -5 -6 -8 128.31 32.17 0
 11 -5 -8 122.11 45.74 0
 -9 -2 8 781.3 35.03 0
 -11 2 8 851.96 42.12 0
 -2 11 8 711.66 31.45 0
 2 9 8 824.85 31.37 0
 2 -11 -8 738.11 34.39 0
 9 2 -8 664.03 39.75 0
 -2 -9 -8 739.69 33.49 0
 11 -2 -8 623.56 43.84 0
 12 -2 8 636.6 29.62 0
 10 2 8 602.27 30.16 0
 -2 -10 8 654.24 30.25 0
 2 -12 8 661.05 30.05 0
 12 -10 -8 658.3 43.57 0
 10 -12 -8 658.79 38.97 0
 -10 -2 -8 745.22 29.22 0
 -5 -7 8 467.81 34.76 0
 7 5 8 415.38 30.33 0
 12 -5 8 455.41 28.74 0
 -7 -5 -8 472.92 28.02 0
 7 -12 -8 476.59 39.34 0
 12 -7 -8 416.78 43.96 0
 12 -8 8 149.15 32.12 0
 -8 -4 8 176.52 33.14 0
 4 8 8 220.25 34.34 0
 -4 -8 -8 214.23 32.21 0
 12 -4 -8 206.03 41.23 0
 4 -12 -8 231.52 33.34 0
 8 4 -8 180.87 37.66 0
 -12 1 8 178.04 35.21 0
 -1 12 8 189.91 33.45 0
 1 11 8 212.6 33.5 0
 -11 -1 8 149.34 35.33 0
 12 -1 -8 147.6 36.02 0
 1 -12 -8 164.93 32.43 0
 -1 -11 -8 191.54 27.55 0
 11 1 -8 167.27 36.69 0
 1 -13 8 637.11 29.24 0
 13 -1 8 575.98 28.11 0
 -1 -12 8 653.98 28.6 0
 12 1 8 558.5 28.58 0
 -12 -1 -8 635.51 27.95 0
 12 -13 -8 558.38 40.9 0
 -4 -9 8 125.28 32.39 0
 9 4 8 170.65 28.03 0
 13 -4 8 121.58 27.27 0
 4 -13 8 110.27 28.72 0
 -9 -4 -8 149.97 27.5 0
 13 -9 -8 101.42 41.18 0
 9 -13 -8 157.84 33.02 0
 6 7 8 252.18 32.4 0
 13 -7 8 503.79 33.03 0
 -7 -6 8 527.28 32.97 0
 6 -13 -8 424.56 33.12 0
 -6 -7 -8 366.05 31.38 0
 13 -6 -8 363.49 43.54 0
 -10 -3 8 1123.85 34.16 0
 3 10 8 1044.34 30.28 0
 13 -3 -8 883.01 39.18 0
 3 -13 -8 972.09 33.87 0
 10 3 -8 899.5 34.79 0
 -3 -10 -8 1076.61 29.29 0
 0 13 8 608.93 29 0
 -13 0 8 615.64 36.72 0
 0 -13 -8 601.13 28.61 0
 13 0 -8 465.82 33.44 0
 14 0 8 217.49 28.17 0
 0 -14 8 340.03 28.4 0
 -14 0 -8 341.1 27.75 0
 14 -14 -8 329.77 36.8 0
 -3 -11 8 189.66 31.43 0
 14 -3 8 136.12 27.54 0
 11 3 8 54.32 31.82 0
 3 -14 8 178.1 28.02 0
 14 -11 -8 119.91 37.34 0
 11 -14 -8 110.53 36.4 0
 -11 -3 -8 142.7 26.89 0
 8 6 8 527.82 32.53 0
 -6 -8 8 545.15 32.53 0
 14 -6 8 470.04 28.05 0
 -8 -6 -8 393.67 27.26 0
 8 -14 -8 470.29 33.13 0
 14 -8 -8 397.35 41.76 0
 14 -9 8 494.39 27.87 0
 -9 -5 8 503.81 32.54 0
 5 9 8 532.59 33.44 0
 -5 -9 -8 491.45 31.76 0
 5 -14 -8 513.49 32.4 0
 14 -5 -8 388.7 39.71 0
 9 5 -8 483.28 32.55 0
 -12 -2 8 281.4 31.75 0
 2 12 8 274.36 32.44 0
 2 -14 -8 273.67 32.44 0
 12 2 -8 241.53 36.77 0
 -2 -12 -8 256.21 27.05 0
 14 -2 -8 197.06 36.01 0
 13 2 8 315.53 27.83 0
 2 -15 8 408.53 28.7 0
 15 -2 8 318.6 28.01 0
 -2 -13 8 385.32 28.23 0
 -13 -2 -8 398.72 27.57 0
 13 -15 -8 360.37 37.84 0
 15 -13 -8 337.16 39.28 0
 10 5 8 490.1 29.06 0
 -5 -10 8 544.27 32.5 0
 15 -5 8 495.04 28.39 0
 5 -15 8 531.05 29.21 0
 -10 -5 -8 535.56 28.27 0
 15 -10 -8 520.45 43.09 0
 10 -15 -8 567.95 37.75 0
 15 -8 8 235.2 27.35 0
 -8 -7 8 206.31 28.3 0
 7 8 8 200.56 28.22 0
 7 -15 -8 149.96 31.93 0
 15 -7 -8 148.91 38.17 0
 -7 -8 -8 182.51 26.96 0
 -11 -4 8 253.04 31.33 0
 15 -11 8 169.81 28.27 0
 4 11 8 156.06 27.26 0
 15 -4 -8 187.76 36.19 0
 4 -15 -8 199.94 31.92 0
 11 4 -8 180.47 32.32 0
 -4 -11 -8 225.11 31.68 0
 -15 1 8 347.56 36.56 0
 -14 -1 8 324.02 32.17 0
 1 14 8 325.4 33.05 0
 1 -15 -8 365.51 28.49 0
 -1 -14 -8 346.13 32.13 0
 14 1 -8 272.91 32.97 0
 15 -1 -8 334.6 36.98 0
 15 1 8 301.37 28.65 0
 16 -1 8 253.41 29.09 0
 1 -16 8 330.93 29.06 0
 -1 -15 8 427.34 28.92 0
 -15 -1 -8 308.92 28.45 0
 15 -16 -8 302.18 37.96 0
 16 -15 -8 344.59 36.95 0
 -4 -12 8 1254.35 30.43 0
 12 4 8 1085.56 30.27 0
 4 -16 8 1290.76 30.87 0
 16 -4 8 1169.38 30.66 0
 -12 -4 -8 1320.01 30.27 0
 12 -16 -8 1180.15 36.72 0
 16 -12 -8 1151.09 41.98 0
 9 7 8 357.64 33.46 0
 -7 -9 8 455.28 31.41 0
 16 -7 8 310.92 27.95 0
 -9 -7 -8 352.3 28.14 0
 16 -9 -8 387.78 39.18 0
 9 -16 -8 412.72 33.6 0
 16 -10 8 203.43 27.4 0
 6 10 8 148.36 28.68 0
 -10 -6 8 179.06 27.83 0
 6 -16 -8 197.88 32.84 0
 -6 -10 -8 156.7 27.29 0
 16 -6 -8 100.17 35.84 0
 10 6 -8 189.56 32.55 0
 16 -13 8 304.22 28.3 0
 3 13 8 312.13 28.99 0
 -13 -3 8 235.15 35.73 0
 3 -16 -8 235.09 28.19 0
 13 3 -8 218.18 36 0
 -3 -13 -8 230.5 32.15 0
 16 -3 -8 193.4 36.59 0
 -16 0 8 8.53 36.35 0
 0 -16 -8 44.61 27.67 0
 16 0 -8 -14.46 33.29 0
 17 0 8 30.32 29.63 0
 0 -17 8 58.73 29.02 0
 17 -17 -8 37.97 38.44 0
 -3 -14 8 102.29 28.09 0
 14 3 8 147.69 32.71 0
 3 -17 8 86.01 28.53 0
 17 -3 8 158.12 28.38 0
 17 -14 -8 133.75 39.4 0
 -14 -3 -8 118.17 32.44 0
 14 -17 -8 128.57 37.5 0
 11 6 8 190.38 28.91 0
 17 -6 8 207.34 28.26 0
 -6 -11 8 208.97 32.41 0
 6 -17 8 226.46 28.89 0
 -11 -6 -8 206.35 28.05 0
 17 -11 -8 164.41 39.6 0
 11 -17 -8 155.38 33.04 0
 -9 -8 8 1268.31 35.3 0
 8 9 8 998.11 34.94 0
 17 -9 8 1163.35 30.65 0
 8 -17 -8 1271.09 35.35 0
 -8 -9 -8 1220.49 31.02 0
 17 -8 -8 1058.3 42.86 0
 17 -12 8 502 28.69 0
 -12 -5 8 513.36 33.24 0
 5 12 8 437.12 29.53 0
 -5 -12 -8 531.45 33.02 0
 17 -5 -8 422.73 41.02 0
 5 -17 -8 552.87 33.98 0
 12 5 -8 434.8 29.95 0
 2 15 8 35.92 28.66 0
 -15 -2 8 93.55 32.77 0
 15 2 -8 0.92 33.59 0
 2 -17 -8 95.61 33.6 0
 -2 -15 -8 9.54 32.4 0
 17 -2 -8 78.36 36.94 0
 -2 -16 8 96.03 33.99 0
 16 2 8 16.74 29.27 0
 18 -2 8 -11.86 29.91 0
 2 -18 8 58.86 30.1 0
 -16 -2 -8 45.88 28.71 0
 16 -18 -8 46.06 39.35 0
 18 -16 -8 -4.08 37.7 0
 13 5 8 64.65 28.55 0
 -5 -13 8 27.4 32.8 0
 5 -18 8 96.08 28.95 0
 18 -5 8 57.34 28.42 0
 13 -18 -8 91.06 37.69 0
 18 -13 -8 73.95 39.8 0
 -13 -5 -8 36.12 28.34 0
 18 -8 8 332.07 28.61 0
 8 -18 8 311.1 29.21 0
 -8 -10 8 341.47 29 0
 10 8 8 321.45 33.01 0
 -10 -8 -8 242.63 28.74 0
 18 -10 -8 245.48 36.42 0
 10 -18 -8 311.01 34.35 0
 18 -11 8 923.74 29.76 0
 7 11 8 742.81 30.46 0
 -11 -7 8 822.83 30.51 0
 7 -18 -8 681.16 34.75 0
 -7 -11 -8 727.76 29.42 0
 18 -7 -8 537.32 38.32 0
 18 -14 8 724.18 29.59 0
 4 14 8 729.07 35.29 0
 -14 -4 8 656.22 34.36 0
 18 -4 -8 501.05 39.08 0
 4 -18 -8 697.24 34.93 0
 14 4 -8 548.7 35.09 0
 -4 -14 -8 630.54 30.26 0
 -4 -15 8 14.34 30.19 0
 15 -19 -8 45.74 38.75 0
 19 -15 -8 27.62 38.28 0
 19 -7 8 62.71 28.56 0
 -7 -12 8 113.9 29.03 0
 7 -19 8 83.37 29.23 0
 12 7 8 128.49 29 0
 19 -12 -8 55.54 40.7 0
 -12 -7 -8 40.07 32.7 0
 12 -19 -8 90.18 33.87 0
 19 -10 8 136.82 28.66 0
 -10 -9 8 142.84 33.67 0
 9 10 8 51.18 29.81 0
 9 -19 -8 212.03 34.35 0
 -9 -10 -8 207.04 28.91 0
 19 -9 -8 134.23 41.66 0
 -13 -6 8 180.01 33.65 0
 19 -13 8 241.16 29.29 0
 6 13 8 205.82 30.02 0
 -6 -13 -8 157.45 33.79 0
 19 -6 -8 165.53 41.82 0
 6 -19 -8 186.96 34.53 0
 13 6 -8 143.75 34.35 0
 -2 1 9 155.14 51.97 0
 1 1 9 181.06 39.52 0
 2 -1 9 181.16 34.8 0
 -1 2 9 168.7 47.33 0
 4 -2 9 633.8 34.52 0
 2 2 9 594.77 35.98 0
 -2 4 9 580.27 49.44 0
 2 -4 -9 585.61 45.49 0
 -2 -2 -9 621.77 34.06 0
 4 1 9 -12.68 28.64 0
 5 -1 9 37.65 33.29 0
 -4 -1 -9 66.22 31.36 0
 4 -5 -9 17.96 53.69 0
 -4 -1 9 366.16 44.01 0
 -5 1 9 407.08 79.66 0
 1 4 9 370.19 36.22 0
 -1 5 9 365.73 40.63 0
 1 -5 -9 378.04 38.09 0
 -1 -4 -9 386.31 33.27 0
 6 -3 9 1118.82 35.69 0
 3 3 9 1089.4 32.71 0
 -3 -3 9 992.8 42.55 0
 -3 6 9 1019.52 47.39 0
 3 -6 -9 1068.4 44.96 0
 -3 -3 -9 1137.99 30.66 0
 5 2 9 33.93 33.84 0
 7 -2 9 34.07 28.86 0
 -2 -5 9 36.18 34.91 0
 -5 -2 -9 -10.62 31.83 0
 5 -7 -9 33.61 47.64 0
 -5 -2 9 168.61 39.45 0
 2 5 9 124.57 35.12 0
 -2 7 9 85.49 40.39 0
 -2 -5 -9 157.46 32.38 0
 2 -7 -9 127.04 33.83 0
 8 -1 9 105.74 33.13 0
 -1 -7 9 84.92 34.96 0
 7 1 9 97.39 29.06 0
 7 -8 -9 76.48 48.15 0
 8 -7 -9 92.46 71.28 0
 8 -7 -9 99.15 69.08 0
 -7 -1 -9 99.23 27.46 0
 4 4 9 414.29 31.12 0
 8 -4 9 390.56 29.6 0
 -4 -4 9 376.7 35.57 0
 4 -8 -9 392.47 38.8 0
 -4 -4 -9 443.2 28.86 0
 -8 1 9 15.68 47.6 0
 -1 8 9 40.5 35.17 0
 -7 -1 9 35 41.92 0
 1 7 9 12.56 36.22 0
 -1 -7 -9 -50.05 34.16 0
 1 -8 -9 15.17 32.4 0
 6 3 9 615.1 30.61 0
 -3 -6 9 632.6 35.99 0
 9 -3 9 629.97 29.59 0
 6 -9 -9 592.3 44.13 0
 -6 -3 -9 699.99 28.85 0
 3 6 9 73.87 34.95 0
 -6 -3 9 133.68 38.39 0
 9 -6 9 160.36 29.56 0
 -3 -6 -9 97.48 32.54 0
 3 -9 -9 116.22 33.07 0
 9 -3 -9 92.67 58.38 0
 8 2 9 850.34 31.27 0
 10 -2 9 822.37 31.18 0
 -2 -8 9 799.61 36.19 0
 -8 -2 -9 802.92 29.84 0
 10 -8 -9 745.94 55.78 0
 10 -8 -9 789.43 61.66 0
 8 -10 -9 785.27 46.08 0
 -5 -5 9 731.46 39.76 0
 5 5 9 664.16 30.45 0
 10 -5 9 733.37 30.56 0
 10 -5 -9 690.04 69.86 0
 5 -10 -9 699.59 38.43 0
 -5 -5 -9 807.27 33.64 0
 -8 -2 9 373.97 38.92 0
 2 8 9 342.19 36.27 0
 -2 10 9 443.98 39.9 0
 -2 -8 -9 379.45 34.02 0
 2 -10 -9 435.55 34 0
 10 -2 -9 369.48 48.74 0
 1 -11 9 236.8 29.06 0
 10 1 9 267.55 28.44 0
 -1 -10 9 233.94 29.01 0
 11 -1 9 287.63 33.35 0
 11 -10 -9 250.34 46.98 0
 10 -11 -9 253.2 44.8 0
 -10 -1 -9 314.25 28 0
 7 4 9 95.41 29.54 0
 11 -4 9 87.11 28.31 0
 -4 -7 9 50.9 34.2 0
 7 -11 -9 20.25 37.89 0
 -7 -4 -9 18.14 31.48 0
 11 -7 -9 42.97 53.74 0
 4 7 9 68.22 29.66 0
 -7 -4 9 40.08 34.41 0
 11 -7 9 -23.29 28.43 0
 -4 -7 -9 59.02 33.06 0
 4 -11 -9 27.78 33.2 0
 11 -4 -9 35.63 49.83 0
 -11 1 9 40.19 39.72 0
 -10 -1 9 74.41 35.95 0
 -1 11 9 70.99 33.2 0
 1 10 9 34.91 28.45 0
 10 1 -9 120.33 36.74 0
 -1 -10 -9 70.74 32.02 0
 1 -11 -9 45.12 31.94 0
 11 -1 -9 60.15 40.19 0
 12 -3 9 278.78 28.39 0
 9 3 9 266.7 28.83 0
 3 -12 9 418.43 32.63 0
 -3 -9 9 305.33 33.67 0
 -9 -3 -9 328.33 31.72 0
 12 -9 -9 285.6 46.96 0
 9 -12 -9 358.89 37.4 0
 6 6 9 610.61 33.82 0
 -6 -6 9 684.86 33.84 0
 12 -6 9 645.73 29.15 0
 6 -12 -9 618.74 37.63 0
 12 -6 -9 553.13 50.55 0
 -6 -6 -9 622.66 28.17 0
 3 9 9 68.8 28.14 0
 -9 -3 9 26.7 35.3 0
 12 -9 9 16.23 27.73 0
 -3 -9 -9 5.64 27.4 0
 3 -12 -9 23.48 31.86 0
 12 -3 -9 -10.27 42.9 0
 11 2 9 52.23 27.58 0
 2 -13 9 87.89 27.82 0
 -2 -11 9 47.67 27.05 0
 13 -2 9 -6.51 31.31 0
 13 -11 -9 62.3 42.91 0
 -11 -2 -9 4.66 26.76 0
 11 -13 -9 58.27 39.71 0
 -5 -8 9 310.34 27.96 0
 8 5 9 282.42 28.35 0
 13 -5 9 330.62 32.22 0
 8 -13 -9 354.1 36.69 0
 13 -8 -9 260.3 47 0
 -8 -5 -9 308.81 27.31 0
 -8 -5 9 460.81 32.18 0
 5 8 9 419.6 28.75 0
 13 -8 9 471.63 28.11 0
 13 -5 -9 343.59 45 0
 5 -13 -9 432.6 32.31 0
 -5 -8 -9 452.5 31.15 0
 -11 -2 9 543.79 32.53 0
 2 11 9 530.89 28.43 0
 2 -13 -9 520.35 32.48 0
 11 2 -9 488.06 33.31 0
 13 -2 -9 431.61 37.05 0
 -2 -11 -9 525.47 31.48 0
 14 -1 9 67.3 27.57 0
 13 1 9 34.55 28.37 0
 1 -14 9 110.97 27.75 0
 -1 -13 9 66.3 31.89 0
 -13 -1 -9 96.07 27.4 0
 14 -13 -9 59.14 43.01 0
 13 -14 -9 88.7 40.1 0
 14 -13 -9 85.04 41.16 0
 -4 -10 9 142.39 27.94 0
 14 -4 9 41.71 27.99 0
 10 4 9 81.79 27.46 0
 4 -14 9 84.24 31.87 0
 14 -10 -9 72.47 43.96 0
 -10 -4 -9 101.35 26.5 0
 10 -14 -9 100.27 36.16 0
 7 7 9 49.13 27.27 0
 14 -7 9 37.31 26.27 0
 -7 -7 9 33.31 31.5 0
 7 -14 -9 54.11 31.44 0
 14 -7 -9 28.21 43.5 0
 -7 -7 -9 28.69 26.42 0
 4 10 9 160.3 27.91 0
 14 -10 9 105.26 27.77 0
 -10 -4 9 167.43 35.12 0
 -4 -10 -9 182.08 26.62 0
 4 -14 -9 144.63 31.64 0
 10 4 -9 104.49 32.23 0
 14 -4 -9 114.97 42.04 0
 -13 -1 9 57.86 31 0
 -14 1 9 43.98 35.32 0
 1 13 9 26.68 32.37 0
 1 -14 -9 6.05 31.96 0
 13 1 -9 28.34 32.33 0
 -1 -13 -9 44.26 31.94 0
 14 -1 -9 50.11 35.93 0
 -3 -12 9 201.43 32.31 0
 12 3 9 213.54 32.21 0
 3 -15 9 242.81 33.11 0
 15 -3 9 214.13 28.15 0
 15 -12 -9 222.4 38.67 0
 -12 -3 -9 311.42 27.04 0
 12 -15 -9 236.79 36.79 0
 9 6 9 35.42 28.04 0
 -6 -9 9 27.28 31.51 0
 15 -6 9 58.97 27.44 0
 15 -9 -9 14.11 41.83 0
 -9 -6 -9 -14 27.1 0
 9 -15 -9 45.45 35.41 0
 15 -9 9 23.53 27.41 0
 -9 -6 9 76.5 31.43 0
 6 9 9 60.54 27.95 0
 15 -6 -9 6.57 41.87 0
 6 -15 -9 -5.68 31.03 0
 -6 -9 -9 39.81 26.32 0
 15 -12 9 141.17 27.26 0
 -12 -3 9 136.35 35.02 0
 3 12 9 60.37 32.84 0
 3 -15 -9 114.69 31.76 0
 12 3 -9 100.8 31.67 0
 15 -3 -9 64.83 39.08 0
 -3 -12 -9 68.83 31.13 0
 -2 -14 9 -7.16 32.59 0
 14 2 9 7.56 28.34 0
 16 -2 9 59.46 27.7 0
 2 -16 9 25.13 28.33 0
 -14 -2 -9 19.54 27.64 0
 14 -16 -9 29.22 37.47 0
 16 -14 -9 0.57 42.34 0
 11 5 9 58.14 27.97 0
 16 -5 9 95.21 28.41 0
 -5 -11 9 122.16 32.82 0
 5 -16 9 120.06 27.46 0
 16 -11 -9 86.48 41.72 0
 -11 -5 -9 79.99 31.81 0
 11 -16 -9 113.65 32.99 0
 -8 -8 9 93.72 32.5 0
 16 -8 9 98.24 27.49 0
 8 8 9 100.66 29.07 0
 8 -16 -9 70.05 31.92 0
 16 -8 -9 59.88 42.06 0
 -8 -8 -9 76.46 27.34 0
 -11 -5 9 85.28 35.25 0
 16 -11 9 62.53 32.22 0
 5 11 9 63.05 28.35 0
 16 -5 -9 41.49 38.62 0
 -5 -11 -9 44.27 26.73 0
 5 -16 -9 80.22 32.06 0
 -14 -2 9 53.85 35.9 0
 2 14 9 43.97 28.35 0
 2 -16 -9 24.59 32.65 0
 14 2 -9 11.88 33.54 0
 16 -2 -9 44.79 36.52 0
 -2 -14 -9 76.16 32.05 0
 16 1 9 77.3 29.03 0
 17 -1 9 92.21 29.83 0
 1 -17 9 80.67 29.99 0
 -1 -16 9 65.69 29.59 0
 17 -16 -9 115.56 42.39 0
 16 -17 -9 111.76 42.18 0
 17 -16 -9 72.36 40.97 0
 -4 -13 9 151.59 28.11 0
 13 4 9 127.47 28.71 0
 4 -17 9 105.41 29.16 0
 17 -4 9 62.7 28.61 0
 -13 -4 -9 54.52 28.15 0
 17 -13 -9 91.06 39.17 0
 13 -17 -9 116.72 37.62 0
 10 7 9 79.65 32.79 0
 -7 -10 9 56.75 32.25 0
 17 -7 9 6.11 27.59 0
 7 -17 9 50.84 28.21 0
 17 -10 -9 50.25 42.3 0
 -10 -7 -9 81.53 27.4 0
 10 -17 -9 24.75 33.41 0
 17 -10 9 28.12 27.92 0
 -10 -7 9 31.18 32.03 0
 7 10 9 26.22 28.34 0
 7 -17 -9 17.73 33.1 0
 17 -7 -9 32.34 38.54 0
 -7 -10 -9 -4.23 27.67 0
 -13 -4 9 55.1 35.8 0
 17 -13 9 85.7 28.61 0
 4 13 9 52.91 28.85 0
 4 -17 -9 41 33.53 0
 13 4 -9 92.82 36.86 0
 17 -4 -9 63.84 36.5 0
 -4 -13 -9 110.08 27.96 0
 -16 -1 9 117.76 33.5 0
 1 -17 -9 108.59 34.11 0
 16 1 -9 54.57 38.07 0
 -1 -16 -9 74.2 29.19 0
 17 -1 -9 79.92 38.42 0
 -3 -15 9 9.54 29.35 0
 15 3 9 102.47 34.2 0
 18 -3 9 60.88 29.25 0
 3 -18 9 -36.31 29.3 0
 18 -15 -9 -16.52 40.73 0
 -15 -3 -9 33.45 29.22 0
 15 -18 -9 -22.09 38.82 0
 12 6 9 74.93 28.58 0
 18 -6 9 47.18 28.62 0
 -6 -12 9 15.39 28.64 0
 6 -18 9 -1.32 28.78 0
 18 -12 -9 27.85 43.17 0
 -12 -6 -9 23.06 32.64 0
 12 -18 -9 38.7 33.85 0
 -9 -9 9 128.71 33.59 0
 18 -9 9 140.81 28.49 0
 9 9 9 124.72 28.49 0
 9 -18 -9 150.89 33.25 0
 18 -9 -9 100.76 43.27 0
 -9 -9 -9 147.97 27.95 0
 -12 -6 9 110.01 32.74 0
 18 -12 9 68.14 28.67 0
 6 12 9 51.89 29.32 0
 18 -6 -9 38.02 40.2 0
 -6 -12 -9 100.84 28.1 0
 6 -18 -9 112.4 33.73 0
 18 -15 9 73.04 29.03 0
 -15 -3 9 28.96 33.69 0
 3 15 9 120.26 35.14 0
 3 -18 -9 33.37 33.9 0
 15 3 -9 102.99 34 0
 18 -3 -9 17.95 38.03 0
 -3 -15 -9 108.29 29.56 0
 19 -8 9 43.42 29.39 0
 -8 -11 9 107.25 29.96 0
 8 -19 9 86.79 34.31 0
 11 8 9 74.05 29.38 0
 11 -19 -9 47.23 34.44 0
 -11 -8 -9 43.66 33.2 0
 19 -11 -9 84.43 44.5 0
 8 11 9 144.47 29.98 0
 19 -11 9 200.11 29.01 0
 -11 -8 9 208.31 34.4 0
 8 -19 -9 181.88 34.68 0
 19 -8 -9 174.41 41.34 0
 -8 -11 -9 175.64 33.37 0
 1 0 10 404.52 39.46 0
 -1 1 10 434.71 46.63 0
 0 2 10 4199.05 52.26 0
 2 1 10 1189.8 37.29 0
 -2 3 10 1107.2 56.17 0
 3 -1 10 1187.55 35.96 0
 -3 2 10 1134.84 85.66 0
 4 0 10 627.99 34.09 0
 -1 4 10 1077.94 46.22 0
 4 -3 10 1164.56 32 0
 1 3 10 1168.77 41.8 0
 -3 -1 10 1088.58 50.64 0
 1 -4 -10 1205.34 40.56 0
 -1 -3 -10 1182.43 38.83 0
 5 -2 10 934.19 34.53 0
 -3 5 10 874.22 53.52 0
 -2 -3 10 884.02 41.82 0
 3 2 10 909.22 35.9 0
 -3 -2 -10 962.83 30.03 0
 3 -5 -10 887.63 49.11 0
 0 5 10 2407.78 45.45 0
 -5 0 10 2498.25 64.72 0
 0 -5 -10 2583.27 40.14 0
 5 1 10 181.8 30.01 0
 6 -1 10 158.94 29.08 0
 5 -6 -10 202.98 64.51 0
 -5 -1 -10 222.69 28.08 0
 2 4 10 586.33 36.27 0
 6 -4 10 700.79 30.32 0
 -2 6 10 524.95 45.84 0
 -4 -2 10 613.65 45.06 0
 -2 -4 -10 564.9 33.86 0
 2 -6 -10 594.26 41.93 0
 7 0 10 1513.87 35.9 0
 7 -3 10 1568.51 31.87 0
 4 3 10 1442.68 33.23 0
 -3 -4 10 1440.92 42.94 0
 4 -7 -10 1467.69 49.44 0
 -4 -3 -10 1538.53 31.91 0
 1 6 10 2452.06 40.35 0
 -6 -1 10 2594.59 52.25 0
 -1 7 10 2360.69 41.13 0
 -7 1 10 2775.16 72.65 0
 1 -7 -10 2572.65 43.13 0
 -1 -6 -10 2571.65 39.26 0
 8 -2 10 525.71 29.41 0
 -2 -6 10 494.63 39.98 0
 6 2 10 438.93 34.88 0
 -6 -2 -10 517.43 28.41 0
 6 -8 -10 476.11 48.53 0
 -5 -3 10 307.54 40.66 0
 3 5 10 332.95 35.7 0
 -3 8 10 344.36 41.08 0
 8 -5 10 347.12 29.37 0
 -3 -5 -10 337.28 29.04 0
 3 -8 -10 304.69 38.8 0
 -8 0 10 5181.43 60.77 0
 0 8 10 4492.62 45.31 0
 0 -8 -10 4975.97 44.36 0
 9 -1 10 195.95 29.2 0
 1 -9 10 239.56 35.25 0
 -1 -8 10 262.27 35.19 0
 8 1 10 286.53 29.19 0
 8 -9 -10 239.28 49.93 0
 -8 -1 -10 197.45 27.5 0
 9 -4 10 598.6 29.95 0
 5 4 10 543.52 31.06 0
 -4 -5 10 510.66 35.66 0
 -5 -4 -10 512.45 28.81 0
 5 -9 -10 536.79 43.8 0
 2 7 10 910.93 37.12 0
 -2 9 10 922.56 41.23 0
 -7 -2 10 1011.93 41.55 0
 -2 -7 -10 1059.12 30.84 0
 2 -9 -10 979.15 35.47 0
 0 -10 10 1824.57 33.17 0
 10 0 10 1729.95 32.01 0
 10 -10 -10 1723.76 55.65 0
 7 3 10 94.8 28.76 0
 10 -3 10 146.33 33.67 0
 -3 -7 10 111.2 34.74 0
 7 -10 -10 88.2 44.24 0
 -7 -3 -10 59.45 31.15 0
 4 6 10 546.1 30.63 0
 10 -6 10 584.92 29.93 0
 -6 -4 10 515.13 35.17 0
 4 -10 -10 582.05 38.86 0
 -4 -6 -10 628.81 33.31 0
 -10 1 10 74.31 43.27 0
 -9 -1 10 91.61 40.03 0
 -1 10 10 73.83 33.58 0
 1 9 10 63.39 29.47 0
 -1 -9 -10 99.86 32.08 0
 1 -10 -10 89.66 32.11 0
 11 -2 10 844.93 29.81 0
 2 -11 10 784.5 33.81 0
 9 2 10 722.15 28.91 0
 -2 -9 10 904.47 33.91 0
 9 -11 -10 842 42.84 0
 -9 -2 -10 862.99 28.92 0
 11 -9 -10 746.31 62.62 0
 11 -9 -10 803.69 65 0
 -5 -6 10 336.87 33.97 0
 11 -5 10 332.15 28.78 0
 6 5 10 303.95 29.53 0
 -6 -5 -10 229.53 31.96 0
 6 -11 -10 223.94 36.99 0
 11 -8 10 206.21 32.22 0
 -8 -3 10 172.58 36.37 0
 3 8 10 132.71 33.84 0
 -3 -8 -10 66.07 27.72 0
 3 -11 -10 85.54 31.98 0
 11 -3 -10 108.25 49.22 0
 -11 0 10 869.04 41.61 0
 0 11 10 833.97 34.22 0
 11 0 -10 692.01 41.49 0
 0 -11 -10 768.67 32.58 0
 1 -12 10 443.23 32.62 0
 11 1 10 392.07 32.09 0
 -1 -11 10 458.99 32.53 0
 12 -1 10 346.65 28.5 0
 -11 -1 -10 461.27 26.92 0
 12 -11 -10 377.31 49.48 0
 12 -11 -10 370.95 47.16 0
 11 -12 -10 385.94 43.21 0
 -4 -8 10 323.07 32.49 0
 8 4 10 276.73 28.92 0
 12 -4 10 334.8 32.35 0
 8 -12 -10 291.29 36.36 0
 -8 -4 -10 307.35 26.91 0
 12 -8 -10 245.26 67.15 0
 5 7 10 1395.38 34.4 0
 -7 -5 10 1521.32 36.12 0
 12 -7 10 1475.26 30.64 0
 5 -12 -10 1401.14 35.15 0
 -5 -7 -10 1546.64 30.02 0
 12 -5 -10 1360.12 62.37 0
 -10 -2 10 90.51 35.48 0
 2 10 10 79.22 28.48 0
 -2 -10 -10 106.62 26.93 0
 2 -12 -10 115.5 31.01 0
 12 -2 -10 108.06 38.39 0
 13 0 10 685.23 28.92 0
 0 -13 10 745.23 33.42 0
 13 -13 -10 730.58 48.49 0
 13 -3 10 589.82 28.71 0
 10 3 10 605.25 28.98 0
 3 -13 10 649.39 28.99 0
 -3 -10 10 661.81 32.97 0
 10 -13 -10 603.99 41.28 0
 -10 -3 -10 655.35 31.72 0
 13 -10 -10 577.75 53.12 0
 13 -10 -10 611.32 55.37 0
 7 6 10 26.45 27.88 0
 -6 -7 10 39.39 31.47 0
 13 -6 10 42.6 26.62 0
 13 -7 -10 12.03 55.72 0
 7 -13 -10 -7.03 34.98 0
 -7 -6 -10 7.31 26.36 0
 13 -9 10 462.41 27.23 0
 -9 -4 10 429.23 32.54 0
 4 9 10 409.06 28.46 0
 -4 -9 -10 347.27 27.27 0
 4 -13 -10 346.69 32.21 0
 13 -4 -10 364.66 48.92 0
 -12 -1 10 146.92 38.58 0
 -13 1 10 154.53 35.87 0
 -1 13 10 134.63 32.49 0
 1 12 10 162.48 28.54 0
 12 1 -10 154.48 36.44 0
 13 -1 -10 86.01 39.78 0
 1 -13 -10 141.75 27.57 0
 -1 -12 -10 145.15 27.49 0
 12 2 10 137.87 28.45 0
 2 -14 10 145.14 32.83 0
 14 -2 10 155.91 28.31 0
 -2 -12 10 216.99 32.77 0
 14 -12 -10 191.28 43.77 0
 -12 -2 -10 177.04 27.65 0
 14 -12 -10 190.08 46.74 0
 12 -14 -10 156.78 39.99 0
 -5 -9 10 999.59 33.97 0
 9 5 10 875.16 30.11 0
 14 -5 10 956.58 29.77 0
 9 -14 -10 869.19 38.7 0
 -9 -5 -10 904.97 29.3 0
 14 -9 -10 784.75 55.63 0
 -8 -6 10 94.9 31.75 0
 14 -8 10 73.05 27.44 0
 6 8 10 126 27.73 0
 14 -6 -10 83.44 50.11 0
 6 -14 -10 156.5 35.34 0
 -6 -8 -10 122.89 26.47 0
 -11 -3 10 151.83 32.1 0
 14 -11 10 160.43 28.15 0
 3 11 10 137.57 28.25 0
 -3 -11 -10 182.08 27.01 0
 3 -14 -10 193 27.77 0
 14 -3 -10 162.97 39.72 0
 -14 0 10 50.93 35.49 0
 0 14 10 21.93 32.75 0
 14 0 -10 59.32 36.06 0
 0 -14 -10 56.51 28.02 0
 14 1 10 344.35 33.27 0
 15 -1 10 404.02 29.16 0
 1 -15 10 390.69 29.1 0
 -1 -14 10 408.68 29.09 0
 15 -14 -10 346.96 43.08 0
 15 -14 -10 356.72 45.28 0
 14 -15 -10 390.76 44.88 0
 -4 -11 10 331.05 28.75 0
 15 -4 10 266.6 28.11 0
 11 4 10 266.23 28.07 0
 4 -15 10 385.76 28.88 0
 15 -11 -10 302.67 49 0
 -11 -4 -10 358.24 28.11 0
 11 -15 -10 331.09 40.85 0
 8 7 10 140.38 28.5 0
 -7 -8 10 186.06 32.75 0
 15 -7 10 195.58 27.71 0
 8 -15 -10 162.04 36.27 0
 15 -8 -10 135.82 49.51 0
 -8 -7 -10 125.71 27.37 0
 5 10 10 909.49 34.97 0
 -10 -5 10 1026.09 38.15 0
 15 -10 10 948.93 29.46 0
 -5 -10 -10 933.22 33.32 0
 5 -15 -10 848.87 34.24 0
 15 -5 -10 773.82 47.99 0
 2 13 10 117.26 28.26 0
 -13 -2 10 101.13 35.85 0
 13 2 -10 91.87 33 0
 2 -15 -10 121.81 32.68 0
 15 -2 -10 90.27 40.26 0
 -2 -13 -10 142.24 31.69 0
 16 0 10 55.6 29.32 0
 0 -16 10 34.69 29.43 0
 16 -16 -10 22.62 40.5 0
 16 -16 -10 53.15 41.79 0
 -3 -13 10 85.49 32.74 0
 13 3 10 48.23 28.28 0
 3 -16 10 98.77 28.43 0
 16 -3 10 27.68 32.52 0
 -13 -3 -10 79.33 31.61 0
 16 -13 -10 37.53 46.65 0
 16 -13 -10 49.67 42.14 0
 13 -16 -10 45.76 37.04 0
 10 6 10 336.98 33.49 0
 -6 -10 10 351.21 33 0
 16 -6 10 439.58 28.52 0
 6 -16 10 394.79 28.24 0
 10 -16 -10 310.07 33.39 0
 -10 -6 -10 260.4 27.66 0
 16 -10 -10 252.85 49.05 0
 16 -9 10 159.78 28.09 0
 -9 -7 10 146.7 32.35 0
 7 9 10 196.26 33.26 0
 16 -7 -10 97.47 46.24 0
 7 -16 -10 163.05 32.67 0
 -7 -9 -10 144.83 26.83 0
 -12 -4 10 371.49 33.03 0
 16 -12 10 368.75 28.48 0
 4 12 10 383.54 29.45 0
 -4 -12 -10 290.08 28.43 0
 4 -16 -10 371.8 33.27 0
 16 -4 -10 248.06 40.68 0
 -15 -1 10 144.74 37.02 0
 1 15 10 128.82 29.59 0
 15 1 -10 117.24 34.46 0
 16 -1 -10 109.48 37.84 0
 1 -16 -10 135.54 29.24 0
 -1 -15 -10 112.74 28.58 0
 -2 -15 10 30.11 29.11 0
 15 2 10 52.36 28.96 0
 17 -2 10 -26.94 29.44 0
 2 -17 10 15.1 29.62 0
 17 -15 -10 25.55 40.59 0
 17 -15 -10 15.41 45.21 0
 -15 -2 -10 70.4 28.8 0
 15 -17 -10 32.41 43.02 0
 17 -5 10 105.51 29 0
 12 5 10 70.99 33.21 0
 -5 -12 10 62.6 33.1 0
 5 -17 10 102.45 28.49 0
 -12 -5 -10 143.44 27.93 0
 12 -17 -10 109.46 40.9 0
 17 -12 -10 60.2 46.18 0
 -8 -9 10 103.68 28.84 0
 17 -8 10 95.16 28.09 0
 9 8 10 69.25 28.17 0
 9 -17 -10 46.94 32.92 0
 17 -9 -10 64.56 45.25 0
 -9 -8 -10 102.29 27.44 0
 17 -11 10 459.61 29.43 0
 6 11 10 367.88 30.26 0
 -11 -6 10 426.85 33.64 0
 6 -17 -10 471.54 33.54 0
 -6 -11 -10 399.45 28.72 0
 17 -6 -10 353.94 44.47 0
 17 -14 10 394.47 29.57 0
 3 14 10 308.04 34.66 0
 -14 -3 10 363.71 37.94 0
 -3 -14 -10 399.89 33.45 0
 14 3 -10 296.86 38.8 0
 3 -17 -10 307.25 29.91 0
 17 -3 -10 285.23 38.59 0
 -4 -14 10 179.87 29.36 0
 14 4 10 115.11 29.53 0
 4 -18 10 112.77 34.68 0
 18 -4 10 127.51 34.61 0
 18 -14 -10 70.73 44.94 0
 -14 -4 -10 86.16 29.23 0
 14 -18 -10 45.89 38.89 0
 11 7 10 45.97 29.07 0
 18 -7 10 82.65 29.04 0
 -7 -11 10 67.14 34.27 0
 7 -18 10 67.38 28.61 0
 11 -18 -10 89.51 34.11 0
 -11 -7 -10 89.03 32.78 0
 18 -11 -10 66.2 50.12 0
 -10 -8 10 193.65 33.53 0
 8 10 10 144.88 29.15 0
 18 -10 10 201.88 33.12 0
 18 -8 -10 190.37 47.53 0
 8 -18 -10 213 37.48 0
 -8 -10 -10 223.78 28.44 0
 -13 -5 10 85.18 33.33 0
 5 13 10 90.89 29.29 0
 18 -13 10 68.02 29.11 0
 -5 -13 -10 54.39 28.34 0
 5 -18 -10 58.06 33.73 0
 18 -5 -10 57.57 44.39 0
 19 -9 10 272.25 30.24 0
 9 -19 10 332.39 30.2 0
 -9 -10 10 307.59 35.07 0
 10 9 10 275.44 30.23 0
 10 -19 -10 259.93 34.86 0
 19 -10 -10 233.4 49.47 0
 -10 -9 -10 331.88 34.59 0
 -1 3 11 764.15 45.83 0
 3 -2 11 853.29 35.04 0
 -3 1 11 809.58 64.25 0
 1 2 11 773.15 40.57 0
 3 1 11 379.89 34.66 0
 -3 4 11 393.07 60.45 0
 4 -1 11 408.25 29.16 0
 5 -3 11 345.31 30.57 0
 2 3 11 381.43 39.3 0
 -3 -2 11 349.2 47.41 0
 -2 5 11 321.1 45.2 0
 2 -5 -11 358.43 40.44 0
 -2 -3 -11 364.4 33.27 0
 6 -2 11 693.18 30.69 0
 4 2 11 670.82 35.48 0
 -2 -4 11 705.44 40.84 0
 -4 -2 -11 743.54 29.25 0
 4 -6 -11 681.77 50.72 0
 1 5 11 83.95 34.78 0
 -5 -1 11 93.88 49.14 0
 -1 6 11 68.19 40 0
 -1 -5 -11 89.77 35.36 0
 1 -6 -11 127.3 37.02 0
 7 -1 11 143.91 28.67 0
 -1 -6 11 185.82 38.48 0
 6 1 11 131.66 29.25 0
 7 -4 11 172.23 32.77 0
 3 4 11 104.14 34.66 0
 -3 7 11 108.44 45.03 0
 -4 -3 11 120.77 43.78 0
 3 -7 -11 75.57 41.11 0
 -3 -4 -11 92.79 31.91 0
 8 -3 11 763.08 33.67 0
 5 3 11 773.46 35.37 0
 -3 -5 11 784.69 40.43 0
 5 -8 -11 712.39 46.32 0
 -5 -3 -11 768.65 29.03 0
 2 6 11 1497.49 38.11 0
 8 -6 11 1529.49 35.92 0
 -6 -2 11 1458.25 46.77 0
 -2 8 11 1411.22 39.41 0
 2 -8 -11 1485.2 40.26 0
 -2 -6 -11 1512.15 36.01 0
 9 -2 11 161.86 33.36 0
 7 2 11 121.39 34.23 0
 -2 -7 11 109.19 34.21 0
 -7 -2 -11 119.63 27.03 0
 7 -9 -11 82.47 51.78 0
 -5 -4 11 493.67 40.01 0
 4 5 11 519.71 34.93 0
 9 -5 11 453.26 29.41 0
 -4 -5 -11 510.08 28.59 0
 4 -9 -11 483.84 42.19 0
 -8 -1 11 944.47 46.37 0
 -1 9 11 903.55 36.69 0
 1 8 11 888.62 36 0
 -9 1 11 932.29 55.11 0
 1 -9 -11 810.17 34.56 0
 -1 -8 -11 951.98 33.92 0
 10 -1 11 323.3 28.04 0
 -1 -9 11 370.86 33.16 0
 9 1 11 264.9 32.17 0
 1 -10 11 377.5 33.49 0
 -9 -1 -11 357.83 26.87 0
 9 -10 -11 292.25 54.7 0
 6 4 11 155.97 29.06 0
 -4 -6 11 107.17 33.26 0
 10 -4 11 99.05 27.35 0
 6 -10 -11 83.99 41.09 0
 -6 -4 -11 171.36 31.2 0
 3 7 11 398.55 30.16 0
 10 -7 11 500.84 28.25 0
 -7 -3 11 426.96 41.42 0
 -3 -7 -11 394.74 28.74 0
 3 -10 -11 460.48 33.08 0
 11 -3 11 57.92 27.62 0
 8 3 11 95.51 31.17 0
 -3 -8 11 82.08 31.71 0
 8 -11 -11 103.9 44.78 0
 -8 -3 -11 29.27 29.66 0
 5 6 11 266.9 28.18 0
 -6 -5 11 229.92 36.1 0
 11 -6 11 229.33 27.76 0
 5 -11 -11 274.34 35.63 0
 -5 -6 -11 273.14 32.14 0
 -9 -2 11 30.48 38.71 0
 -2 11 11 32.58 35.95 0
 2 9 11 -21.78 32.73 0
 -2 -9 -11 38.23 26.53 0
 2 -11 -11 13.7 30.46 0
 12 -2 11 130.27 31.55 0
 2 -12 11 81.88 32.13 0
 -2 -10 11 113.09 31.99 0
 10 2 11 135.59 31.46 0
 10 -12 -11 108.28 44.73 0
 -10 -2 -11 88.22 26.23 0
 -5 -7 11 118.71 31.56 0
 7 5 11 105.69 27.61 0
 12 -5 11 175.22 31.43 0
 -7 -5 -11 132.74 26.06 0
 7 -12 -11 102.52 39.07 0
 12 -8 11 147.87 27.14 0
 -8 -4 11 135.24 35.92 0
 4 8 11 140.15 27.93 0
 -4 -8 -11 97.93 30.79 0
 4 -12 -11 114.28 34.6 0
 -12 1 11 198.45 42.4 0
 -1 12 11 187.4 32.48 0
 1 11 11 195.66 28.72 0
 -11 -1 11 147.65 38.79 0
 -1 -11 -11 170.34 27.35 0
 1 -12 -11 183.47 31.3 0
 1 -13 11 59.64 27.61 0
 12 1 11 37.45 27.92 0
 13 -1 11 31.08 28.02 0
 -1 -12 11 81.29 32.06 0
 13 -12 -11 20.25 53.34 0
 12 -13 -11 60.37 45.41 0
 13 -12 -11 36.21 50.63 0
 -4 -9 11 52.59 27.48 0
 9 4 11 49.37 27.19 0
 13 -4 11 109.72 31.57 0
 9 -13 -11 47.45 41.88 0
 -9 -4 -11 106.74 26.35 0
 6 7 11 84.02 28.16 0
 13 -7 11 79.08 27.12 0
 -7 -6 11 123.12 31.54 0
 6 -13 -11 88.41 35.48 0
 -6 -7 -11 104.68 30.83 0
 -10 -3 11 187.2 35.42 0
 13 -10 11 150.86 28.07 0
 3 10 11 221.17 32.89 0
 -3 -10 -11 137.42 26.99 0
 13 -3 -11 168.71 45.17 0
 3 -13 -11 173.34 31.35 0
 14 -3 11 177.73 27.07 0
 11 3 11 97.63 28.01 0
 3 -14 11 171.28 28.91 0
 -3 -11 11 152.01 28.33 0
 14 -11 -11 123.47 64.59 0
 11 -14 -11 115.2 39.79 0
 -11 -3 -11 125.46 26.5 0
 14 -11 -11 136.48 66.71 0
 8 6 11 149.85 27.3 0
 -6 -8 11 129.53 31.91 0
 14 -6 11 154.47 27.75 0
 -8 -6 -11 145.31 27.15 0
 8 -14 -11 127.42 36.09 0
 -9 -5 11 195.02 32.02 0
 14 -9 11 94.07 27.91 0
 5 9 11 147.12 28.18 0
 5 -14 -11 58.44 32.42 0
 -5 -9 -11 74.96 30.81 0
 14 -5 -11 134.64 55.36 0
 2 12 11 158.2 28.46 0
 -12 -2 11 130.81 35.64 0
 -2 -12 -11 108.91 27.37 0
 14 -2 -11 78.43 42.69 0
 2 -14 -11 106.95 28.1 0
 13 2 11 15.86 32.07 0
 2 -15 11 65.93 28.57 0
 15 -2 11 50.79 28.21 0
 -2 -13 11 42.63 28.33 0
 13 -15 -11 26.83 43.48 0
 -13 -2 -11 67.82 27.84 0
 15 -13 -11 18.74 49.93 0
 15 -13 -11 69.48 51.89 0
 -5 -10 11 332.51 28.32 0
 10 5 11 299.44 32.27 0
 15 -5 11 289.09 28.42 0
 5 -15 11 312.08 28.54 0
 10 -15 -11 278.64 37.84 0
 -10 -5 -11 288.87 27.84 0
 15 -8 11 81.49 27.48 0
 -8 -7 11 66.89 31.75 0
 7 8 11 40.21 32.64 0
 7 -15 -11 43.14 36.31 0
 -7 -8 -11 41.69 26.74 0
 15 -7 -11 32.92 66.47 0
 -11 -4 11 196.07 32.58 0
 15 -11 11 212.8 28.7 0
 4 11 11 220.14 33.22 0
 -4 -11 -11 171.62 31.45 0
 4 -15 -11 140.06 32.5 0
 15 -4 -11 146.32 49.43 0
 1 14 11 97.29 28.75 0
 -14 -1 11 154.77 40.3 0
 15 -1 -11 145.7 40.51 0
 1 -15 -11 161.88 28.26 0
 -1 -14 -11 104.11 27.7 0
 15 1 11 44.37 29.27 0
 16 -1 11 81.01 29.33 0
 1 -16 11 96.3 29.97 0
 -1 -15 11 99.86 33.41 0
 16 -15 -11 58.47 46.76 0
 16 -15 -11 53.34 48.79 0
 15 -16 -11 68.27 42.25 0
 -4 -12 11 35.39 28.19 0
 12 4 11 48.92 28.33 0
 4 -16 11 63.89 29.08 0
 16 -4 11 5.67 28.39 0
 12 -16 -11 28.61 37.48 0
 -12 -4 -11 38.06 28.04 0
 16 -12 -11 42.92 62.08 0
 16 -12 -11 32.25 55.45 0
 9 7 11 94.34 28.3 0
 -7 -9 11 109.19 32.6 0
 16 -7 11 196.27 28.25 0
 16 -9 -11 84.73 68.37 0
 -9 -7 -11 70.23 31.49 0
 9 -16 -11 157 36.47 0
 16 -10 11 276.41 28.89 0
 -10 -6 11 276.03 33.34 0
 6 10 11 219.96 28.69 0
 6 -16 -11 284.94 33.5 0
 -6 -10 -11 278.26 27.08 0
 16 -6 -11 210.89 52.81 0
 16 -13 11 13.92 28.72 0
 3 13 11 99.26 33.78 0
 -13 -3 11 124.16 32.78 0
 -3 -13 -11 109.25 32.83 0
 3 -16 -11 84.18 33.32 0
 16 -3 -11 106.52 44.25 0
 -3 -14 11 93.66 33.82 0
 14 3 11 18.95 34.13 0
 3 -17 11 59.43 29.7 0
 17 -3 11 25.25 29.16 0
 14 -17 -11 60.32 42.34 0
 -14 -3 -11 22.54 28.72 0
 17 -14 -11 55.95 53.34 0
 17 -14 -11 67.43 54.97 0
 11 6 11 130.93 29.14 0
 17 -6 11 110.22 29.18 0
 -6 -11 11 92.2 33.1 0
 6 -17 11 66.99 33.27 0
 11 -17 -11 73.7 37.35 0
 17 -11 -11 63.48 58.87 0
 -11 -6 -11 124.86 28.42 0
 -9 -8 11 469.59 34.08 0
 17 -9 11 472.59 29.49 0
 8 9 11 453.02 29.96 0
 8 -17 -11 537.37 38.62 0
 -8 -9 -11 416.74 29.21 0
 17 -8 -11 385.95 58.99 0
 -12 -5 11 10.63 32.99 0
 5 12 11 29.67 33.43 0
 17 -12 11 4.55 28.68 0
 -5 -12 -11 61.74 32.22 0
 5 -17 -11 71.24 33.17 0
 17 -5 -11 44.58 47.5 0
 17 -15 11 139.2 30.27 0
 2 15 11 115.06 30.05 0
 -15 -2 11 166.44 38.71 0
 -2 -15 -11 121.39 29.75 0
 17 -2 -11 104.19 42.92 0
 2 -17 -11 162.33 29.73 0
 13 5 11 4.89 30.01 0
 5 -18 11 81.08 30.07 0
 18 -5 11 28.14 29.99 0
 13 -18 -11 13.73 39.26 0
 -13 -5 -11 57.78 29.26 0
 18 -13 -11 20.47 56.79 0
 18 -8 11 55.69 29.05 0
 8 -18 11 7.07 29.36 0
 -8 -10 11 84.44 34.11 0
 10 8 11 9.82 29.38 0
 18 -10 -11 29.92 58.24 0
 10 -18 -11 56.26 34.42 0
 -10 -8 -11 83.59 33.1 0
 18 -11 11 79.07 29.66 0
 7 11 11 46.04 34.5 0
 -11 -7 11 89.36 37.75 0
 7 -18 -11 76.33 34.9 0
 -7 -11 -11 35.2 28.62 0
 18 -7 -11 71.24 51.12 0
 0 0 12 3535.98 51.57 0
 1 1 12 825.7 40.74 0
 2 -1 12 866.13 34.88 0
 -2 1 12 840.52 54.38 0
 -1 2 12 849.52 49.34 0
 -3 3 12 773.36 74.23 0
 3 0 12 831.04 36.01 0
 0 3 12 653.4 45.46 0
 3 -3 12 677.57 34.6 0
 -3 0 12 640.9 54.96 0
 -3 0 12 717.81 54.67 0
 -2 4 12 417.63 48.09 0
 4 -2 12 425.2 34.31 0
 2 2 12 489.56 39 0
 4 1 12 615.78 35.14 0
 5 -1 12 591.81 29.92 0
 -1 5 12 1868.85 45.93 0
 1 4 12 1937.1 43.71 0
 5 -4 12 2188.16 37.84 0
 -4 -1 12 1895.44 59.69 0
 -1 -4 -12 2086.74 41.06 0
 1 -5 -12 2059.94 43.18 0
 6 0 12 41.72 33.28 0
 6 -3 12 261.2 33.19 0
 3 3 12 276.25 34.69 0
 -3 6 12 265.22 48.26 0
 -3 -3 12 304.41 44.01 0
 3 -6 -12 221.42 43.07 0
 -3 -3 -12 241.21 31.83 0
 0 6 12 973.95 40.92 0
 -6 0 12 998.25 64.71 0
 0 -6 -12 839.94 37.84 0
 -2 -5 12 258.92 34.97 0
 7 -2 12 262.78 28.12 0
 5 2 12 251.19 34.29 0
 5 -7 -12 144.27 54.04 0
 -5 -2 12 917.58 49.13 0
 2 5 12 902.35 36.77 0
 7 -5 12 973.08 34.32 0
 -2 7 12 931.35 46.61 0
 -2 -5 -12 876.61 34.28 0
 2 -7 -12 891.63 42.27 0
 8 -1 12 40.31 28.09 0
 -1 -7 12 28.5 34.66 0
 7 1 12 -7.52 33.77 0
 4 4 12 249.27 34.25 0
 8 -4 12 163.29 28.64 0
 -4 -4 12 197.58 42.85 0
 -4 -4 -12 208.51 32.16 0
 4 -8 -12 203.47 42.35 0
 -1 8 12 521.22 39.7 0
 -7 -1 12 572.38 48.91 0
 1 7 12 577.5 35.37 0
 1 -8 -12 580.03 37.97 0
 -1 -7 -12 592.53 33.08 0
 0 -9 12 523.55 33.92 0
 9 0 12 500.22 28.31 0
 6 3 12 194.2 29.44 0
 9 -3 12 180.12 27.66 0
 -3 -6 12 267.15 33.85 0
 6 -9 -12 245.96 48.03 0
 -6 -3 -12 242.45 27.61 0
 3 6 12 1549.69 36.4 0
 -6 -3 12 1558.73 45.77 0
 -3 9 12 1531.52 42.27 0
 9 -6 12 1613.94 35.04 0
 -3 -6 -12 1550.9 34.95 0
 3 -9 -12 1612.75 40.76 0
 -9 0 12 285.61 46.85 0
 0 9 12 297.4 33.01 0
 0 -9 -12 363.06 31.63 0
 10 -2 12 1047.63 32.82 0
 8 2 12 997.1 29.4 0
 -2 -8 12 1068.8 34.77 0
 -8 -2 -12 1088.54 28.12 0
 8 -10 -12 946.49 57.03 0
 -5 -5 12 556.42 33.93 0
 5 5 12 547.41 34.17 0
 10 -5 12 604.79 31.85 0
 5 -10 -12 503.28 40.51 0
 -5 -5 -12 509.74 32.29 0
 10 -8 12 265.59 32.12 0
 -2 10 12 303.59 33.43 0
 -8 -2 12 321.86 43.48 0
 2 8 12 330.22 33.33 0
 2 -10 -12 258.22 31.71 0
 -2 -8 -12 273.21 31.67 0
 1 -11 12 381.85 28.71 0
 10 1 12 393.36 27.88 0
 -1 -10 12 434.43 33.02 0
 11 -1 12 352.9 27.79 0
 10 -11 -12 367 61.79 0
 7 4 12 198.22 31.73 0
 11 -4 12 201.66 27.54 0
 -4 -7 12 216.16 31.92 0
 -7 -4 -12 238.79 31.06 0
 7 -11 -12 209.2 42.24 0
 4 7 12 532.84 33.71 0
 -7 -4 12 599.43 37.57 0
 11 -7 12 621.7 28.86 0
 4 -11 -12 551.77 36.6 0
 -4 -7 -12 618.15 31.82 0
 -1 11 12 28.67 35.94 0
 -10 -1 12 -14.7 41.62 0
 1 10 12 -6.39 32.8 0
 1 -11 -12 31.75 30.75 0
 -1 -10 -12 34.46 30.51 0
 0 -12 12 435.81 33.19 0
 12 0 12 361.41 29.13 0
 12 -12 -12 373.54 71 0
 12 -12 -12 375.24 69.27 0
 12 -3 12 432.97 27.79 0
 9 3 12 363.96 32.26 0
 -3 -9 12 355.89 32.6 0
 9 -12 -12 325.17 46.04 0
 -9 -3 -12 398.09 26.94 0
 12 -6 12 389.49 27.72 0
 6 6 12 364.03 28.05 0
 -6 -6 12 383.59 36.45 0
 -6 -6 -12 338.37 31.01 0
 6 -12 -12 368.58 36.38 0
 12 -9 12 233.32 32.16 0
 3 9 12 221.57 32.93 0
 -9 -3 12 291.86 39.12 0
 -3 -9 -12 251.27 31.64 0
 3 -12 -12 234.48 35.45 0
 -12 0 12 499.19 43.87 0
 0 12 12 484.34 33.82 0
 0 -12 -12 354.01 32.47 0
 11 2 12 633.78 29.21 0
 2 -13 12 714.53 30.16 0
 -2 -11 12 743.28 29.8 0
 13 -2 12 660.74 28.72 0
 11 -13 -12 640.54 53.48 0
 -11 -2 -12 746.81 28.59 0
 -5 -8 12 369.08 36.04 0
 8 5 12 334.96 28.47 0
 13 -5 12 382.89 27.89 0
 8 -13 -12 332.88 40.56 0
 -8 -5 -12 409.35 30.98 0
 -8 -5 12 173.97 36.05 0
 13 -8 12 126.13 32.16 0
 5 8 12 130.63 28.27 0
 5 -13 -12 90.42 35.58 0
 -5 -8 -12 166.65 27.48 0
 -11 -2 12 140.4 38.82 0
 2 11 12 136.14 33.54 0
 13 -11 12 137.07 27.89 0
 -2 -11 -12 146.89 31.49 0
 2 -13 -12 122.27 31.99 0
 13 1 12 141.65 28.62 0
 1 -14 12 153.97 28.97 0
 14 -1 12 148.04 28.4 0
 -1 -13 12 185.74 33.07 0
 13 -14 -12 135.48 52.66 0
 14 -13 -12 106.76 73.37 0
 14 -13 -12 110.17 71.49 0
 -4 -10 12 273.08 28.55 0
 14 -4 12 212.63 32.39 0
 10 4 12 286.38 32.6 0
 4 -14 12 254.94 28.46 0
 10 -14 -12 203.46 40.55 0
 -10 -4 -12 225.67 31.44 0
 7 7 12 968.74 29.59 0
 -7 -7 12 1099.7 34.87 0
 14 -7 12 1016.34 29.45 0
 -7 -7 -12 987 32.98 0
 7 -14 -12 1003.95 39.43 0
 -10 -4 12 146.73 36.18 0
 14 -10 12 118.32 27.27 0
 4 10 12 83.4 28.67 0
 -4 -10 -12 162.06 31.75 0
 4 -14 -12 175.13 35.9 0
 1 13 12 45.73 33.73 0
 -13 -1 12 89 40.12 0
 -1 -13 -12 68.63 32.64 0
 1 -14 -12 92.34 32.4 0
 15 0 12 -2.28 34 0
 0 -15 12 56.61 34.01 0
 15 -15 -12 15.86 54.54 0
 15 -15 -12 27.44 55.16 0
 -3 -12 12 163.98 33.14 0
 12 3 12 193.48 28.49 0
 3 -15 12 200.04 32.87 0
 15 -3 12 157.53 33.21 0
 -12 -3 -12 133.99 28.1 0
 12 -15 -12 140.99 44.3 0
 9 6 12 104.97 32.46 0
 -6 -9 12 121.21 32.87 0
 15 -6 12 151.2 32.48 0
 9 -15 -12 93.18 36.08 0
 -9 -6 -12 100.43 31.31 0
 15 -9 12 161.19 27.95 0
 -9 -6 12 126.82 32.74 0
 6 9 12 82.03 28.5 0
 6 -15 -12 121.13 36.06 0
 -6 -9 -12 75.93 27.49 0
 -12 -3 12 323.71 37.49 0
 3 12 12 336.42 33.75 0
 15 -12 12 375.52 28.59 0
 -3 -12 -12 280.21 28.22 0
 3 -15 -12 332.91 33.19 0
 -15 0 12 247.67 41.62 0
 0 -15 -12 240.75 29.4 0
 14 2 12 149.61 29.53 0
 16 -2 12 103.83 29.38 0
 2 -16 12 105.62 29.52 0
 -2 -14 12 173.73 34.31 0
 14 -16 -12 126.51 46.22 0
 16 -14 -12 118.85 77.23 0
 16 -5 12 -50.92 29.03 0
 -5 -11 12 46.35 28.6 0
 11 5 12 36.4 28.27 0
 5 -16 12 30.01 28.51 0
 -11 -5 -12 58.44 27.36 0
 11 -16 -12 25.41 41.12 0
 -8 -8 12 111.61 37.19 0
 16 -8 12 81.07 28.59 0
 8 8 12 135.01 32.72 0
 -8 -8 -12 99.95 27.07 0
 8 -16 -12 70.63 37.2 0
 -11 -5 12 338.17 37.65 0
 16 -11 12 308.12 29.17 0
 5 11 12 203.95 33.86 0
 -5 -11 -12 195.62 28.38 0
 5 -16 -12 207.59 33.53 0
 16 -14 12 223.95 33.93 0
 -14 -2 12 204.01 37.91 0
 2 14 12 212.36 34.9 0
 -2 -14 -12 223.68 29.05 0
 2 -16 -12 234.37 33.89 0
 -4 -13 12 70.36 30.11 0
 13 4 12 120.67 29.61 0
 4 -17 12 58.85 30.29 0
 17 -4 12 176.49 34.36 0
 13 -17 -12 58.32 46.08 0
 -13 -4 -12 113.53 29.29 0
 10 7 12 42.84 28.94 0
 -7 -10 12 104.07 29.09 0
 17 -7 12 55.02 28.9 0
 7 -17 12 11.29 29.08 0
 10 -17 -12 69.14 38.01 0
 -10 -7 -12 -2.58 28.3 0
 17 -10 12 217.08 29.79 0
 -10 -7 12 220.54 34.3 0
 7 10 12 188.3 30.11 0
 7 -17 -12 240 34.56 0
 -7 -10 -12 217.43 28.84 0
 17 -13 12 24.46 29.31 0
 4 13 12 72.18 29.75 0
 -13 -4 12 44.38 37.98 0
 -4 -13 -12 -17.34 29.51 0
 4 -17 -12 32.34 34.4 0
 18 -9 12 83.44 30.11 0
 -9 -9 12 54.98 34.65 0
 9 9 12 68.36 29.34 0
 -9 -9 -12 37.36 28.43 0
 9 -18 -12 59.53 34.73 0
 2 1 13 641.04 39.1 0
 -2 3 13 596.94 51.39 0
 -3 2 13 591.03 72.98 0
 3 -1 13 616.61 34.16 0
 -1 4 13 479.41 44.94 0
 4 -3 13 504.5 33.88 0
 1 3 13 502.46 39.75 0
 -3 -1 13 498.02 52.07 0
 5 -2 13 170.97 33.52 0
 -2 -3 13 198.68 39.83 0
 -3 5 13 196.09 55.73 0
 3 2 13 170.64 37.95 0
 6 -1 13 362.6 33.91 0
 5 1 13 385.8 34.18 0
 6 -4 13 1123.82 30.99 0
 2 4 13 1036.08 40.76 0
 -2 6 13 1012.23 46.41 0
 -4 -2 13 1053.47 52.96 0
 2 -6 -13 947.52 41.74 0
 -2 -4 -13 994.35 34.54 0
 7 -3 13 76.13 32.19 0
 4 3 13 16.98 33.73 0
 -3 -4 13 76.35 42.38 0
 4 -7 -13 65.42 46.4 0
 1 6 13 635.81 35.18 0
 7 -6 13 731.67 29.88 0
 -6 -1 13 671.32 56.07 0
 -1 7 13 582.83 39.97 0
 1 -7 -13 579.96 36.95 0
 -1 -6 -13 565.57 36.57 0
 8 -2 13 182.51 32.37 0
 -2 -6 13 234.74 37.32 0
 6 2 13 239.24 33.04 0
 -5 -3 13 309.63 42.28 0
 3 5 13 385.72 33.62 0
 -3 8 13 367.9 42.72 0
 8 -5 13 332.79 32.59 0
 3 -8 -13 341.01 42.84 0
 -3 -5 -13 371.33 31.29 0
 9 -1 13 255.99 31.67 0
 1 -9 13 263.16 28 0
 -1 -8 13 270.96 32.32 0
 8 1 13 208.22 31.78 0
 9 -4 13 546.79 31.81 0
 5 4 13 515.22 33.48 0
 -4 -5 13 516.73 37.15 0
 5 -9 -13 439.28 43.48 0
 -5 -4 -13 496.21 31.56 0
 2 7 13 50.81 33.16 0
 9 -7 13 45.64 26.21 0
 -2 9 13 21.84 36.74 0
 -7 -2 13 70.95 42.61 0
 -2 -7 -13 55.38 30.27 0
 2 -9 -13 71.29 34.64 0
 7 3 13 215.98 28.05 0
 10 -3 13 271.52 31.4 0
 -3 -7 13 217.06 35.79 0
 -7 -3 -13 202.42 30.54 0
 7 -10 -13 199.35 48.5 0
 4 6 13 468.76 33.13 0
 -6 -4 13 532.31 36.7 0
 10 -6 13 444.55 27.99 0
 4 -10 -13 422.28 36.62 0
 -4 -6 -13 471.6 31.33 0
 -9 -1 13 358.21 46.53 0
 -1 10 13 368.01 32.98 0
 1 9 13 343.66 33.46 0
 1 -10 -13 363.71 34.91 0
 -1 -9 -13 320.96 31.36 0
 11 -2 13 476.53 27.94 0
 2 -11 13 574.36 29.59 0
 9 2 13 485.35 33.1 0
 -2 -9 13 490.06 33.48 0
 9 -11 -13 475.44 73.04 0
 -5 -6 13 149.63 36.35 0
 6 5 13 116.61 32.1 0
 11 -5 13 101.95 31.31 0
 -6 -5 -13 102.56 26.76 0
 6 -11 -13 124.93 39.22 0
 11 -8 13 279.23 27.05 0
 -8 -3 13 298.63 38.8 0
 3 8 13 316.13 32.93 0
 3 -11 -13 255 35.82 0
 -3 -8 -13 259.89 31.77 0
 11 1 13 100.99 27.59 0
 1 -12 13 51.64 27.97 0
 -1 -11 13 42.58 28.17 0
 12 -1 13 125.21 31.54 0
 8 4 13 181.08 27.19 0
 12 -4 13 170.39 27.49 0
 -4 -8 13 140.64 32.47 0
 8 -12 -13 141.42 44.46 0
 -8 -4 -13 143.88 30.82 0
 5 7 13 102.43 28.24 0
 12 -7 13 111.42 26.83 0
 -7 -5 13 94.48 35.92 0
 5 -12 -13 142.94 38.81 0
 -5 -7 -13 90.58 30.91 0
 -10 -2 13 39.81 42.17 0
 12 -10 13 52.41 31.2 0
 2 10 13 37.04 32.76 0
 2 -12 -13 60.12 35.5 0
 -2 -10 -13 30.01 30.47 0
 13 -3 13 109.73 31.89 0
 10 3 13 159.66 28.3 0
 3 -13 13 175.96 28.57 0
 -3 -10 13 188.27 28.19 0
 -10 -3 -13 216.1 27.66 0
 10 -13 -13 141.71 51.28 0
 7 6 13 -21.98 26.73 0
 -6 -7 13 43.22 35.96 0
 13 -6 13 -28.21 26.83 0
 -7 -6 -13 24.47 26.34 0
 7 -13 -13 24.74 38.88 0
 -9 -4 13 354.71 40.16 0
 4 9 13 278.63 33.42 0
 13 -9 13 355.58 27.81 0
 -4 -9 -13 311.64 27.98 0
 4 -13 -13 324.51 37 0
 -1 13 13 34.72 32.65 0
 1 12 13 14.97 32.72 0
 -12 -1 13 16.56 42.54 0
 1 -13 -13 11.78 31.92 0
 -1 -12 -13 51.08 31.53 0
 12 2 13 -3.03 28 0
 2 -14 13 -6.35 28.29 0
 14 -2 13 49.44 31.97 0
 -2 -12 13 102.77 32.69 0
 12 -14 -13 35.22 56.51 0
 -5 -9 13 -38.98 31.96 0
 9 5 13 -20.2 27.72 0
 14 -5 13 2.18 27.78 0
 -9 -5 -13 -34.16 31.32 0
 9 -14 -13 7.7 43.31 0
 14 -8 13 49.64 31.95 0
 -8 -6 13 37.45 36.35 0
 6 8 13 103.92 32.34 0
 -6 -8 -13 98.11 27.13 0
 6 -14 -13 52.84 36.13 0
 -11 -3 13 132.15 36.15 0
 14 -11 13 77.98 27.92 0
 3 11 13 97.08 34.18 0
 -3 -11 -13 32.26 28.53 0
 3 -14 -13 70.7 35.8 0
 14 1 13 56.56 33.63 0
 15 -1 13 -11.27 28.65 0
 1 -15 13 47.66 34.44 0
 -1 -14 13 38.43 33.54 0
 14 -15 -13 11.59 65.94 0
 14 -15 -13 20.71 65.35 0
 -4 -11 13 26.58 32.88 0
 15 -4 13 85.64 28.63 0
 11 4 13 58.53 28.59 0
 4 -15 13 50.08 33.41 0
 -11 -4 -13 22.98 27.53 0
 11 -15 -13 26.04 46.98 0
 8 7 13 98.48 28.74 0
 -7 -8 13 95.36 32.8 0
 15 -7 13 88.62 27.82 0
 -8 -7 -13 104.54 27.57 0
 8 -15 -13 57.75 37.17 0
 15 -10 13 100.93 28.52 0
 5 10 13 57.67 29.03 0
 -10 -5 13 108.96 36.71 0
 -5 -10 -13 66.54 28.67 0
 5 -15 -13 62.25 36.64 0
 -13 -2 13 43.8 40.53 0
 2 13 13 5.92 34.05 0
 15 -13 13 -14.46 28.86 0
 -2 -13 -13 36.17 32.65 0
 2 -15 -13 48.25 32.74 0
 -3 -13 13 202.37 29.59 0
 13 3 13 163.02 29.58 0
 3 -16 13 182.31 29.78 0
 16 -3 13 98.17 29.97 0
 13 -16 -13 118.04 52.33 0
 10 6 13 129.27 28.95 0
 -6 -10 13 136.78 33.51 0
 16 -6 13 111.21 29.02 0
 6 -16 13 144.19 29.19 0
 -10 -6 -13 148.86 28.56 0
 10 -16 -13 157.93 41.93 0
 -9 -7 13 42.66 37.65 0
 7 9 13 61.64 28.82 0
 16 -9 13 85 28.52 0
 -7 -9 -13 81.92 32.06 0
 7 -16 -13 39.4 37.99 0
 -12 -4 13 54.32 37.25 0
 4 12 13 44.06 29.3 0
 16 -12 13 67.84 28.96 0
 -4 -12 -13 109.55 33.33 0
 4 -16 -13 25.32 33.89 0
 17 -8 13 70.48 29.78 0
 -8 -9 13 71.45 34.49 0
 9 8 13 110.46 34.09 0
 9 -17 -13 87.13 38.75 0
 -9 -8 -13 85.17 33.1 0
 -11 -6 13 50.68 37.95 0
 17 -11 13 161.84 34.69 0
 6 11 13 94.84 30.08 0
 6 -17 -13 102.52 38.71 0
 -6 -11 -13 101.92 29.15 0
 0 1 14 678.87 44.06 0
 1 -1 14 674.72 39.69 0
 -1 0 14 702.29 46.31 0
 2 0 14 2053.34 38.99 0
 -2 2 14 2049.63 59.23 0
 0 -2 14 2149.34 43.23 0
 -3 1 14 666.15 66.1 0
 -1 3 14 635.55 47.71 0
 3 -2 14 653.4 37.51 0
 1 2 14 625.59 40.71 0
 2 -3 14 623.57 34.83 0
 -2 -1 14 708.95 48.62 0
 3 1 14 598.25 35.1 0
 4 -1 14 641.9 34.29 0
 -3 4 14 595.19 65.38 0
 -4 0 14 903 73.38 0
 0 4 14 891.02 41.14 0
 -4 0 14 995.77 66.5 0
 4 -4 14 973.09 34.41 0
 5 0 14 1887.14 36.61 0
 2 3 14 161.69 34.75 0
 5 -3 14 243.47 32.26 0
 -3 -2 14 178.39 45.87 0
 -2 5 14 200.89 46.23 0
 -2 -4 14 82.79 38.38 0
 6 -2 14 74.88 27.7 0
 4 2 14 26.67 32.53 0
 1 5 14 334.97 34.5 0
 6 -5 14 321.21 32.54 0
 -5 -1 14 357.18 53.93 0
 -1 6 14 326.74 41.85 0
 -1 -5 -14 332.9 35.43 0
 1 -6 -14 271.11 35.21 0
 7 -1 14 396.38 32.85 0
 -1 -6 14 413.76 37.06 0
 6 1 14 392.37 33.02 0
 3 4 14 942.06 34.63 0
 7 -4 14 953.54 29.64 0
 -3 7 14 893.91 47.67 0
 -4 -3 14 918.24 47.31 0
 3 -7 -14 849.61 44.1 0
 0 7 14 345.23 37.36 0
 0 -7 -14 351.05 34.97 0
 0 -8 14 454.73 32.6 0
 8 0 14 453.8 32.29 0
 5 3 14 68.4 32.63 0
 -3 -5 14 97.87 33.05 0
 8 -3 14 122.59 31.72 0
 2 6 14 363.63 33.27 0
 -6 -2 14 412.1 46.17 0
 8 -6 14 399.16 31.78 0
 -2 8 14 405.24 37.89 0
 -2 -6 -14 380.34 31.05 0
 2 -8 -14 397.21 38.61 0
 9 -2 14 112.51 26.86 0
 7 2 14 66.01 31.52 0
 -2 -7 14 85.86 31.87 0
 -5 -4 14 479.75 40.96 0
 4 5 14 491.59 33.15 0
 9 -5 14 478.03 28.58 0
 4 -9 -14 501.16 42.04 0
 -4 -5 -14 508.23 31.46 0
 9 -8 14 711.4 32.65 0
 -8 -1 14 764.9 55.94 0
 -1 9 14 681.15 34.41 0
 1 8 14 732.43 34.27 0
 -1 -8 -14 613.55 33.07 0
 1 -9 -14 654.4 36.43 0
 10 -1 14 123.07 31.99 0
 1 -10 14 94.55 32.36 0
 -1 -9 14 71.53 32.47 0
 9 1 14 165.77 31.08 0
 6 4 14 1084.87 34.63 0
 10 -4 14 1070.74 29.18 0
 -4 -6 14 1028.57 38.48 0
 6 -10 -14 893.25 50.39 0
 -6 -4 -14 979.32 29.13 0
 3 7 14 223.97 33.24 0
 10 -7 14 306.84 31.05 0
 -7 -3 14 297.96 43.61 0
 -3 -7 -14 249.97 31.12 0
 3 -10 -14 200.52 34.67 0
 0 10 14 137.8 36.77 0
 0 -10 -14 189.46 31.96 0
 0 -11 14 742.5 33.97 0
 11 0 14 696.27 33.59 0
 11 -3 14 518.14 28.12 0
 8 3 14 474.97 28.9 0
 -3 -8 14 538.25 33.4 0
 8 -11 -14 475.13 67.29 0
 5 6 14 504.06 33.57 0
 11 -6 14 515.2 31.96 0
 -6 -5 14 577.64 40.99 0
 -5 -6 -14 531.04 27.94 0
 5 -11 -14 521.27 42.56 0
 11 -9 14 451.44 28.15 0
 -9 -2 14 421.63 43.26 0
 -2 11 14 396.89 38 0
 2 9 14 380.59 33.72 0
 2 -11 -14 375.15 36.27 0
 -2 -9 -14 419.14 32.67 0
 10 2 14 137.94 28.45 0
 2 -12 14 200.26 33.03 0
 -2 -10 14 165.29 32.85 0
 12 -2 14 204.04 28.26 0
 -5 -7 14 965.83 35.47 0
 7 5 14 857.33 30.46 0
 12 -5 14 935.11 29.29 0
 7 -12 -14 842.83 45.05 0
 -7 -5 -14 902.05 29.52 0
 -8 -4 14 267.37 40.23 0
 12 -8 14 310.62 28.33 0
 4 8 14 282.48 32.55 0
 4 -12 -14 277.33 35.95 0
 -4 -8 -14 280.65 31.1 0
 12 -11 14 32.41 27.85 0
 -1 12 14 79.67 33.91 0
 1 11 14 94.12 33.49 0
 -11 -1 14 78.62 45.65 0
 1 -12 -14 131.84 32.94 0
 -1 -11 -14 108.14 32.38 0
 12 1 14 189.59 29.17 0
 1 -13 14 220.67 34.12 0
 13 -1 14 238.03 28.17 0
 -1 -12 14 219.95 33.42 0
 -4 -9 14 190.24 32.84 0
 13 -4 14 136.87 32.27 0
 9 4 14 159.54 28 0
 9 -13 -14 177.81 50.65 0
 -9 -4 -14 186.49 27.46 0
 13 -7 14 534.03 28.2 0
 6 7 14 425.31 29.98 0
 -7 -6 14 540.12 38.05 0
 6 -13 -14 406.27 41.08 0
 -6 -7 -14 437.46 28.45 0
 -10 -3 14 398.63 43.98 0
 13 -10 14 420.07 28.45 0
 3 10 14 431.1 30.13 0
 3 -13 -14 353.28 37.53 0
 -3 -10 -14 343.71 32.9 0
 0 13 14 323.06 34.64 0
 0 -13 -14 280.23 28.72 0
 14 0 14 234.06 29.59 0
 0 -14 14 227.05 35.05 0
 11 3 14 111.89 28.44 0
 3 -14 14 140.16 28.58 0
 -3 -11 14 155.16 32.96 0
 14 -3 14 59.87 32.5 0
 11 -14 -14 50.81 62.57 0
 8 6 14 303.97 33.22 0
 -6 -8 14 336.07 32.95 0
 14 -6 14 279.15 32.73 0
 8 -14 -14 247.12 40.78 0
 -8 -6 -14 275.67 32.75 0
 14 -9 14 320.22 28.6 0
 -9 -5 14 319.39 37.78 0
 5 9 14 298.6 33.92 0
 5 -14 -14 306.43 37.9 0
 -5 -9 -14 310.08 32.36 0
 14 -12 14 208.72 29.34 0
 -12 -2 14 308.34 44.3 0
 2 12 14 268.37 34.75 0
 2 -14 -14 220.15 33.48 0
 -2 -12 -14 193.01 32.78 0
 13 2 14 41.19 29.24 0
 2 -15 14 61.56 34.51 0
 15 -2 14 36.79 29.48 0
 -2 -13 14 50.9 34.83 0
 -5 -10 14 89.13 32.86 0
 10 5 14 71.06 28.6 0
 15 -5 14 69.55 33.2 0
 5 -15 14 50.11 28.8 0
 -10 -5 -14 62 28.56 0
 10 -15 -14 80.25 47.23 0
 -8 -7 14 275.18 38.29 0
 15 -8 14 331.01 28.94 0
 7 8 14 342.08 33.72 0
 -7 -8 -14 262.78 29.03 0
 7 -15 -14 227.86 38.29 0
 -11 -4 14 7.99 37.58 0
 4 11 14 52.03 29.75 0
 15 -11 14 51 28.25 0
 4 -15 -14 37.97 37.46 0
 -4 -11 -14 33.1 28.71 0
 4 -16 14 92.33 34.9 0
 12 -16 -14 129.95 55.08 0
 9 7 14 79.05 29.16 0
 -7 -9 14 112.14 38 0
 16 -7 14 117.97 29.17 0
 -9 -7 -14 49.37 33.16 0
 9 -16 -14 141.17 45.55 0
 16 -10 14 171.04 29.69 0
 6 10 14 177.8 35.51 0
 -10 -6 14 191.14 34.45 0
 -6 -10 -14 186.48 29.54 0
 6 -16 -14 194.21 39.05 0
 -2 1 15 302.25 51.59 0
 1 -2 15 254.49 37.21 0
 1 1 15 269.82 37.76 0
 -1 2 15 263.28 45.87 0
 -1 -1 15 307.6 44.01 0
 2 -1 15 285.97 36.65 0
 4 -2 15 50.86 31.2 0
 -2 4 15 12.19 47.32 0
 2 2 15 53.88 36.41 0
 5 -1 15 255.21 27.97 0
 4 1 15 241.8 32.5 0
 -1 5 15 515.12 45.09 0
 5 -4 15 544.06 32.08 0
 1 4 15 475.99 37.89 0
 -4 -1 15 474.11 53.31 0
 6 -3 15 42.12 31.64 0
 3 3 15 13.14 32.35 0
 -3 6 15 23.81 51.3 0
 -3 -3 15 19.56 40.59 0
 7 -2 15 100.68 30.86 0
 -2 -5 15 66.78 36.05 0
 5 2 15 92.78 31.73 0
 2 5 15 39.72 32.08 0
 -5 -2 15 34 45.09 0
 -2 7 15 28.41 39.52 0
 7 -5 15 76.17 30.78 0
 8 -1 15 37.43 31.54 0
 -1 -7 15 38.21 32.34 0
 7 1 15 23.97 31.81 0
 8 -4 15 4.64 30.59 0
 4 4 15 -12.07 31.92 0
 -4 -4 15 14.21 38.96 0
 8 -7 15 65.45 26.69 0
 -7 -1 15 20.91 60.4 0
 -1 8 15 67.88 39.68 0
 1 7 15 26.47 33.01 0
 1 -8 -15 40.54 34.11 0
 -1 -7 -15 -21.69 30.59 0
 6 3 15 118.57 32.61 0
 9 -3 15 99.77 31.38 0
 -3 -6 15 92.47 36.77 0
 3 6 15 57.45 32.51 0
 -6 -3 15 21.17 45.78 0
 9 -6 15 36.55 26.92 0
 3 -9 -15 24.6 37.34 0
 -3 -6 -15 35.43 30.39 0
 10 -2 15 85.06 27.2 0
 8 2 15 146.84 32.4 0
 -2 -8 15 135.72 32.27 0
 -5 -5 15 63.27 36.2 0
 5 5 15 46.63 32.29 0
 10 -5 15 68.99 26.74 0
 5 -10 -15 35.97 45.65 0
 -5 -5 -15 88.06 26.37 0
 -8 -2 15 66.19 47.89 0
 -2 10 15 74.91 36.96 0
 10 -8 15 30.91 27.07 0
 2 8 15 114.42 32.44 0
 2 -10 -15 37.46 34.54 0
 -2 -8 -15 60.9 31.05 0
 1 -11 15 143.08 32.95 0
 10 1 15 149.53 32.2 0
 -1 -10 15 61.24 33.22 0
 11 -1 15 78.57 28.31 0
 7 4 15 83.85 32.66 0
 11 -4 15 109.93 32.32 0
 -4 -7 15 177.52 37.12 0
 7 -11 -15 130.34 56.21 0
 4 7 15 81.99 33.06 0
 11 -7 15 73.32 27.05 0
 -7 -4 15 54.64 40.18 0
 -4 -7 -15 49.78 31.49 0
 4 -11 -15 75.99 38.24 0
 -10 -1 15 109.93 55.8 0
 11 -10 15 153.27 31.9 0
 -1 11 15 91.5 33.25 0
 1 10 15 93.72 33.32 0
 -1 -10 -15 111.17 31.49 0
 1 -11 -15 83.53 35.87 0
 12 -3 15 118.13 28.05 0
 9 3 15 150.51 31.84 0
 3 -12 15 117.59 28.99 0
 -3 -9 15 125.02 33.43 0
 6 6 15 14.87 33.04 0
 -6 -6 15 101.85 36.37 0
 12 -6 15 63.39 27.63 0
 -6 -6 -15 62.64 26.95 0
 6 -12 -15 82.91 42.1 0
 12 -9 15 210.48 31.84 0
 -9 -3 15 188.26 46.89 0
 3 9 15 158.4 33.35 0
 -3 -9 -15 172.6 27.75 0
 3 -12 -15 147.25 35.89 0
 11 2 15 87.7 28.71 0
 2 -13 15 30.69 33.73 0
 13 -2 15 99.63 28.14 0
 -2 -11 15 49.94 33.27 0
 -5 -8 15 88.08 33.03 0
 8 5 15 63.29 28.27 0
 13 -5 15 112.73 32.26 0
 8 -13 -15 82.03 47.76 0
 -8 -5 -15 60.64 27.88 0
 13 -8 15 28.11 27.7 0
 -8 -5 15 48.62 36.5 0
 5 8 15 52.85 33.52 0
 5 -13 -15 43.59 39.53 0
 -5 -8 -15 51.47 27.49 0
 -11 -2 15 72.87 46.94 0
 2 11 15 63.34 34.47 0
 13 -11 15 40.98 27.83 0
 2 -13 -15 70.68 37.06 0
 -2 -11 -15 97 32.43 0
 13 1 15 38.77 29.38 0
 14 -1 15 6.68 29.63 0
 1 -14 15 -5.47 35.04 0
 -1 -13 15 53.49 34.37 0
 -4 -10 15 87.33 33.02 0
 14 -4 15 57.51 32.77 0
 10 4 15 91.21 33.11 0
 4 -14 15 28.66 29.14 0
 10 -14 -15 59.32 67 0
 7 7 15 66.93 28.52 0
 -7 -7 15 54.51 33.29 0
 14 -7 15 69.49 28.5 0
 7 -14 -15 54.55 43.18 0
 -7 -7 -15 63.14 32.24 0
 -10 -4 15 94.64 40.96 0
 14 -10 15 88.94 28.29 0
 4 10 15 47.13 29.31 0
 -4 -10 -15 34.53 32.55 0
 4 -14 -15 74.92 36.86 0
 1 13 15 18.71 34.79 0
 14 -13 15 -4.7 29.02 0
 1 -14 -15 -15.53 33.59 0
 -1 -13 -15 38.79 34.09 0
 9 6 15 134.39 29.38 0
 -6 -9 15 157.66 34.84 0
 15 -6 15 93.62 29.09 0
 9 -15 -15 139.56 48.31 0
 -9 -6 -15 142.63 33.07 0
 15 -9 15 185.01 29.17 0
 -9 -6 15 227.76 38.53 0
 6 9 15 198.2 34.4 0
 6 -15 -15 128.37 42.26 0
 -6 -9 -15 184.62 29.41 0
 0 -1 16 1269.52 43.28 0
 1 0 16 1237.57 42.15 0
 -1 1 16 1195.16 47.06 0
 2 -2 16 968.56 36.83 0
 -2 0 16 949.39 48.52 0
 0 2 16 907.33 42.69 0
 -2 3 16 1160.17 53.67 0
 1 -3 16 1217.52 39 0
 3 -1 16 1247.98 37.78 0
 -1 -2 16 1303.69 43.2 0
 2 1 16 1220.49 35.81 0
 4 0 16 112.42 30.86 0
 -1 4 16 357.15 43.98 0
 4 -3 16 366.88 34.66 0
 1 3 16 353.1 37.41 0
 -3 -1 16 344.99 51.53 0
 -3 -1 16 350.13 50.24 0
 3 -4 16 386.47 31.09 0
 -2 -3 16 54.82 38.97 0
 -3 5 16 59.83 58.45 0
 3 2 16 13.3 35.56 0
 5 -2 16 72.18 34.67 0
 0 5 16 116.11 40.01 0
 5 -5 16 146.98 30.35 0
 6 -1 16 627.54 33.43 0
 -1 -5 16 702.01 38.36 0
 5 1 16 691.1 33.64 0
 2 4 16 195.9 37.14 0
 6 -4 16 223.09 31.91 0
 -2 6 16 211.06 46.23 0
 -4 -2 16 203.64 49.33 0
 0 -7 16 405.46 33.3 0
 7 0 16 415.05 32.81 0
 4 3 16 967.39 35.17 0
 7 -3 16 930.37 33.99 0
 -3 -4 16 954.3 39.24 0
 1 6 16 225.37 37.12 0
 7 -6 16 255.01 27.77 0
 -1 7 16 236.81 41.61 0
 8 -2 16 249.21 27.62 0
 6 2 16 246.24 32.93 0
 -2 -6 16 278.08 37.25 0
 -5 -3 16 215.53 46.61 0
 3 5 16 175.96 36.71 0
 8 -5 16 201.72 31.53 0
 8 -8 16 485.52 28.38 0
 0 8 16 480.09 37.98 0
 0 -8 -16 404.27 35.48 0
 9 -1 16 227.92 32.89 0
 1 -9 16 254.92 33.44 0
 -1 -8 16 227.15 33.34 0
 8 1 16 220.21 32.35 0
 5 4 16 310.81 33.24 0
 9 -4 16 307.38 27.97 0
 -4 -5 16 343.7 41.05 0
 2 7 16 39.56 36.68 0
 -7 -2 16 31.52 53.26 0
 -2 9 16 55.07 41.14 0
 9 -7 16 21.15 26.67 0
 -2 -7 -16 16.23 30.7 0
 2 -9 -16 33.09 34.94 0
 0 -10 16 23.13 33.37 0
 10 0 16 7.45 27.9 0
 10 -3 16 330.67 32.38 0
 7 3 16 315.61 33.8 0
 -3 -7 16 342.68 37.92 0
 4 6 16 528.87 34.11 0
 10 -6 16 531.94 32.71 0
 -6 -4 16 519.81 42.15 0
 -4 -6 -16 497.3 32.31 0
 4 -10 -16 518.04 43.62 0
 10 -9 16 38.98 32.1 0
 -1 10 16 16.56 37.38 0
 1 9 16 -5.96 37.27 0
 1 -10 -16 5.7 31.69 0
 -1 -9 -16 32.86 31.18 0
 11 -2 16 521.13 29.55 0
 9 2 16 504.32 29.44 0
 2 -11 16 502.34 34.37 0
 -2 -9 16 487.66 34.6 0
 -5 -6 16 615.46 38.08 0
 6 5 16 506.09 34.36 0
 11 -5 16 566.38 28.9 0
 6 -11 -16 502.48 51.69 0
 11 -8 16 383.73 32.67 0
 3 8 16 265.2 33.58 0
 -8 -3 16 374.7 47.42 0
 -3 -8 -16 393.68 35.74 0
 3 -11 -16 285.54 39.98 0
 11 -11 16 494.3 29.1 0
 0 11 16 535.05 38.97 0
 0 -11 -16 541.43 34.03 0
 11 1 16 179.33 33.54 0
 1 -12 16 150.27 34.37 0
 -1 -11 16 199.73 33.99 0
 12 -1 16 177.5 33.49 0
 -4 -8 16 288.73 33.55 0
 12 -4 16 251.71 28.62 0
 8 4 16 310.44 32.69 0
 12 -7 16 1029.97 30.15 0
 5 7 16 863.09 31.56 0
 -7 -5 16 1063.65 43.22 0
 5 -12 -16 921.51 45.52 0
 -5 -7 -16 972.46 34.76 0
 -10 -2 16 153.14 54.89 0
 12 -10 16 127.25 28.59 0
 2 10 16 182.86 33.63 0
 2 -12 -16 130.33 36.95 0
 -2 -10 -16 130.65 36.17 0
 10 3 16 48.47 28.72 0
 3 -13 16 72.06 33.74 0
 -3 -10 16 33.6 37.53 0
 13 -3 16 84.02 28.84 0
 7 6 16 79.51 29.44 0
 -6 -7 16 43.47 37.17 0
 13 -6 16 68.13 27.96 0
 7 -13 -16 73.33 48.51 0
 -7 -6 -16 74.65 28.31 0
 -9 -4 16 109 44.6 0
 13 -9 16 104.56 28.71 0
 4 9 16 114.1 34.46 0
 4 -13 -16 147.52 41.43 0
 -4 -9 -16 142.91 33.01 0
 13 -12 16 261.22 29.35 0
 1 12 16 250.77 35.64 0
 -1 -12 -16 178.19 34.33 0
 1 -13 -16 170.22 38.86 0
 -5 -9 16 142 39.04 0
 9 5 16 123.91 30.36 0
 14 -5 16 264.9 29.25 0
 9 -14 -16 183.45 68.91 0
 -8 -6 16 56.03 42.29 0
 14 -8 16 37.58 28.86 0
 6 8 16 47.83 34.53 0
 -6 -8 -16 64.45 32.79 0
 6 -14 -16 67.06 44.14 0
 3 11 16 71.45 35.64 0
 14 -11 16 60.15 34.07 0
 -11 -3 16 68.01 48.64 0
 -3 -11 -16 63.79 34.03 0
 3 -14 -16 47.27 34.46 0
 -2 -1 17 320.17 49.11 0
 -1 3 17 306.84 43.3 0
 -3 1 17 295.82 74.08 0
 1 2 17 290.09 39.85 0
 2 -3 17 280.78 31.89 0
 -3 1 17 291.7 77.3 0
 3 -2 17 271.61 35.58 0
 4 -1 17 284.36 31.8 0
 1 -4 17 371.11 36.36 0
 3 1 17 306.03 32.76 0
 -1 -3 17 366.32 40.27 0
 -3 -2 17 105.94 45.23 0
 2 3 17 62.16 33.01 0
 3 -5 17 99.07 30.46 0
 -3 -2 17 60.42 49.72 0
 -2 5 17 68.84 49.2 0
 5 -3 17 104.48 31.08 0
 6 -2 17 158.01 31.5 0
 4 2 17 131.7 33.12 0
 -2 -4 17 156.82 40.35 0
 1 5 17 139.72 36.73 0
 6 -5 17 120.4 27.33 0
 5 -6 17 129.58 30.92 0
 -1 6 17 107.08 40.61 0
 7 -1 17 78.09 31.75 0
 -1 -6 17 111.14 37.22 0
 6 1 17 107.48 32.91 0
 3 4 17 304.9 36.66 0
 7 -4 17 260.65 32.4 0
 -4 -3 17 310.43 44.35 0
 8 -3 17 151.39 28.2 0
 5 3 17 71.24 32.88 0
 -3 -5 17 92.77 40.37 0
 2 6 17 18.42 36.61 0
 8 -6 17 36.91 27.52 0
 -2 8 17 52.78 43.92 0
 -6 -2 17 40 57.64 0
 9 -2 17 8.19 27.91 0
 7 2 17 42.02 32.64 0
 -2 -7 17 37.34 37.04 0
 -5 -4 17 116.63 44.12 0
 4 5 17 134.19 36.54 0
 9 -5 17 145.92 31.51 0
 9 -8 17 187.24 27.79 0
 -1 9 17 136.54 40.99 0
 1 8 17 124.43 37.5 0
 1 -9 -17 147.89 36.2 0
 -1 -8 -17 133.43 35.49 0
 1 -10 17 361.38 34.23 0
 9 1 17 388.92 29.39 0
 -1 -9 17 389.96 34.57 0
 10 -1 17 389.81 28.93 0
 -4 -6 17 42.14 40.6 0
 6 4 17 60.24 32.66 0
 10 -4 17 19.51 27.78 0
 10 -7 17 22.07 27.78 0
 -7 -3 17 34.54 49.02 0
 3 7 17 63.09 33.6 0
 3 -10 -17 29.23 38.73 0
 -3 -7 -17 -15.71 30.73 0
 11 -3 17 104.45 28.42 0
 8 3 17 121.6 28.72 0
 -3 -8 17 154.07 33.43 0
 5 6 17 72.57 34.03 0
 -6 -5 17 99.7 40.8 0
 11 -6 17 135.84 31.94 0
 2 9 17 74.84 33.76 0
 -9 -2 17 82.85 75.68 0
 11 -9 17 74.02 27.87 0
 2 -11 -17 46.42 36.36 0
 -2 -9 -17 104.95 32.07 0
 10 2 17 108.33 29.56 0
 2 -12 17 39.18 34.56 0
 -2 -10 17 25.51 34.35 0
 12 -2 17 72.14 33.34 0
 -5 -7 17 43.18 37.28 0
 7 5 17 15.03 34.07 0
 12 -5 17 22.3 32.72 0
 12 -8 17 18.38 28.09 0
 -8 -4 17 73.25 44.74 0
 4 8 17 111.51 34.29 0
 4 -12 -17 36.29 40.26 0
 -4 -8 -17 60.95 32.65 0
 -1 12 17 110.65 38.79 0
 1 11 17 92.71 38.96 0
 12 -11 17 96.12 33.7 0
 1 -12 -17 48.45 34.05 0
 -1 -11 -17 39.72 33.68 0
 -4 -9 17 43.81 34.4 0
 13 -4 17 62.91 29.46 0
 9 4 17 131.55 33.75 0
 4 -13 17 47.29 29.75 0
 6 7 17 70.94 34.46 0
 -7 -6 17 63.23 42.48 0
 13 -7 17 62.03 29.07 0
 -6 -7 -17 127.76 33.29 0
 6 -13 -17 44.37 49.48 0
 13 -10 17 75.2 29.37 0
 3 10 17 78.5 35.04 0
 -10 -3 17 110.52 54.49 0
 -3 -10 -17 87.29 33.61 0
 3 -13 -17 85.01 38.32 0
 0 0 18 626.39 42.15 0
 2 -1 18 222.12 35.87 0
 -1 2 18 217.78 46.41 0
 -1 -1 18 280.9 43.13 0
 -2 1 18 253.24 53.69 0
 1 1 18 263.49 40.79 0
 1 -2 18 275.08 36.16 0
 3 0 18 388.19 32.8 0
 0 -3 18 381.09 37.17 0
 3 -3 18 222.68 31.34 0
 0 3 18 211.48 43.85 0
 -3 0 18 196.62 65.67 0
 -3 0 18 211.75 65.9 0
 2 -4 18 128.12 31.74 0
 -2 -2 18 126 43.18 0
 -2 -2 18 163.75 46.05 0
 4 -2 18 145.1 34.89 0
 2 2 18 173.66 40.19 0
 -2 4 18 155.19 54.48 0
 5 -1 18 329.87 36.32 0
 4 1 18 325.38 33.19 0
 4 -5 18 292.58 31.34 0
 5 -4 18 314.12 31.73 0
 1 4 18 273.45 37.67 0
 -4 -1 18 302.65 78.9 0
 -4 -1 18 326.28 74.68 0
 -1 5 18 294.46 44.25 0
 6 0 18 352.54 33.51 0
 3 3 18 59.95 33.26 0
 6 -3 18 53.54 31.66 0
 -3 -3 18 112.49 46.52 0
 6 -6 18 411.89 32.62 0
 0 6 18 371.15 41.59 0
 7 -2 18 442.73 33.22 0
 5 2 18 441.97 33.34 0
 -2 -5 18 455.72 42.52 0
 2 5 18 113.13 37.07 0
 7 -5 18 90.85 31.66 0
 -5 -2 18 101.92 63.02 0
 -5 -2 18 96.7 60.37 0
 5 -7 18 108.84 27.48 0
 -2 7 18 76.76 47.65 0
 -1 -7 18 237.04 38.07 0
 7 1 18 247.93 33.44 0
 8 -1 18 292.71 33.18 0
 -4 -4 18 357.91 45.42 0
 4 4 18 339.9 34.48 0
 8 -4 18 414.71 33.42 0
 -1 8 18 98.18 41.17 0
 7 -8 18 98.07 32.69 0
 8 -7 18 105.99 28.77 0
 1 7 18 108.78 37.35 0
 0 -9 18 203.56 38.39 0
 9 0 18 158.39 34.11 0
 9 -3 18 295.09 33.53 0
 6 3 18 260.64 29 0
 -3 -6 18 317.76 41.41 0
 3 6 18 268.63 34.37 0
 9 -6 18 271.09 33.24 0
 -6 -3 18 259.05 53.55 0
 0 9 18 409.88 39.07 0
 9 -9 18 393.81 33.79 0
 10 -2 18 245.89 33.35 0
 8 2 18 254.46 29.33 0
 2 -10 18 219.75 33.81 0
 -2 -8 18 234.64 38.57 0
 5 5 18 142.15 33.89 0
 -5 -5 18 171.67 44.71 0
 10 -5 18 202.88 33.11 0
 10 -8 18 152.46 32.87 0
 2 8 18 127.24 38.11 0
 10 1 18 -37.82 29.12 0
 1 -11 18 8.12 34.63 0
 -1 -10 18 6.65 38.81 0
 11 -1 18 62.68 33.97 0
 -4 -7 18 93.88 41.82 0
 11 -4 18 160.54 32.85 0
 7 4 18 52.72 33.87 0
 11 -7 18 5.04 33.04 0
 -7 -4 18 13.32 51 0
 4 7 18 0.68 34.13 0
 11 -10 18 178.54 33.79 0
 10 -11 18 93.95 29.42 0
 -1 11 18 100.21 39.09 0
 1 10 18 96.36 38.82 0
 -1 -10 -18 77 37.85 0
 1 -11 -18 103.67 37.81 0
 9 3 18 88.69 34.34 0
 3 -12 18 21.05 30.13 0
 -3 -9 18 52.48 38.6 0
 12 -3 18 94.09 29.42 0
 6 6 18 113.78 34.24 0
 -6 -6 18 79.4 42.7 0
 12 -6 18 116.82 28.86 0
 -9 -3 18 148.78 64.63 0
 12 -9 18 128.06 29.51 0
 3 9 18 94.94 35.59 0
 -3 -9 -18 126.5 33.74 0
 3 -12 -18 138.98 41.94 0
 -2 3 19 468.62 62.22 0
 3 -1 19 493.35 37.58 0
 1 -3 19 506.58 37.8 0
 2 1 19 431.02 41.54 0
 -1 -2 19 512.26 44.72 0
 -1 4 19 74.55 47.37 0
 -3 -1 19 110.88 59.58 0
 1 3 19 129.63 40.59 0
 3 -4 19 120.78 35.07 0
 4 -3 19 68.86 35.09 0
 -3 -1 19 89.82 58.69 0
 -2 -3 19 -4.1 45.78 0
 5 -2 19 32.76 31.57 0
 3 2 19 43.54 37.5 0
 -2 -3 19 8.55 43.53 0
 2 -5 19 5.17 36.14 0
 6 -1 19 173.77 33.22 0
 -1 -5 19 153.38 37.64 0
 5 1 19 202.9 33.78 0
 -4 -2 19 148.56 62.2 0
 2 4 19 75.37 37.91 0
 -4 -2 19 118.91 60.12 0
 4 -6 19 156.5 32.35 0
 -2 6 19 138.94 50.25 0
 6 -4 19 109.6 32.33 0
 4 3 19 24.37 33.04 0
 7 -3 19 7.41 32.28 0
 -3 -4 19 8.8 43.94 0
 6 -7 19 -20.7 32.12 0
 7 -6 19 35.49 32.34 0
 -1 7 19 58.88 41.21 0
 1 6 19 10.19 41.46 0
 8 -2 19 86.59 33.32 0
 6 2 19 81.94 33.3 0
 -2 -6 19 92.97 37.83 0
 -5 -3 19 271.03 56.07 0
 3 5 19 230.43 38.3 0
 -5 -3 19 249.86 58.48 0
 8 -5 19 180.68 33.8 0
 1 -9 19 105.3 34.47 0
 8 1 19 82.56 29.69 0
 -1 -8 19 60.85 34.92 0
 9 -1 19 61.52 28.87 0
 -4 -5 19 68.47 44.99 0
 5 4 19 -5.82 34.21 0
 9 -4 19 59.32 28.78 0
 9 -7 19 28.58 33.41 0
 7 -9 19 59.28 32.72 0
 2 7 19 17.15 38.65 0
 10 -3 19 73.25 33.25 0
 7 3 19 53.5 34.18 0
 -3 -7 19 61.3 42.3 0
 4 6 19 -4.91 34.49 0
 -6 -4 19 41 53.97 0
 10 -6 19 31.27 33.82 0
 9 -10 19 346.97 34.92 0
 -1 10 19 272.98 40.52 0
 1 9 19 217.3 40.19 0
 10 -9 19 290.26 30.53 0
 6 5 19 49.45 34.48 0
 -5 -6 19 -16.84 42.84 0
 11 -5 19 7.83 29.11 0
 1 -1 20 261.43 41.17 0
 0 1 20 259.27 45.17 0
 -1 0 20 257.77 48.3 0
 -2 2 20 420.38 76.22 0
 0 -2 20 404.71 45.61 0
 2 0 20 453.47 38.82 0
 -1 3 20 20.78 50.11 0
 -2 -1 20 -6.1 52.86 0
 3 -2 20 -5.01 35.74 0
 1 2 20 43.88 43.72 0
 -2 -1 20 23.57 52.41 0
 2 -3 20 13.01 36.26 0
 4 -1 20 300.85 36.75 0
 -1 -3 20 274.26 44.29 0
 1 -4 20 293.45 37.54 0
 3 1 20 226.76 38.33 0
 0 4 20 151.79 44.88 0
 4 -4 20 176.99 32.19 0
 0 -5 20 227.04 41.62 0
 5 0 20 263.13 34.78 0
 2 3 20 158.92 42.16 0
 5 -3 20 131.3 32.85 0
 -3 -2 20 185.47 58.78 0
 3 -5 20 175.7 36.4 0
 -2 5 20 190.31 63.62 0
 -3 -2 20 175.62 56.36 0
 6 -2 20 111.61 33.16 0
 2 -6 20 78.34 37.06 0
 4 2 20 75.27 37.67 0
 -2 -4 20 80.72 44.33 0
 -2 -4 20 77.09 45.1 0
 6 -5 20 146.08 32.3 0
 1 5 20 133.69 41.94 0
 5 -6 20 108.74 32.43 0
 -1 6 20 124.03 48.97 0
 6 1 20 605.62 39.66 0
 -1 -6 20 666.35 44.35 0
 7 -1 20 663.67 35.44 0
 3 4 20 340.2 38.42 0
 -4 -3 20 327.63 57.54 0
 4 -7 20 345.17 36.82 0
 7 -4 20 354.08 33.49 0
 -4 -3 20 354.08 59.77 0
 7 -7 20 8.53 29.27 0
 0 7 20 65.79 42.19 0
 0 -8 20 300.56 40.52 0
 8 0 20 267.98 35.61 0
 8 -3 20 38.57 33.64 0
 5 3 20 -5.73 34.45 0
 -3 -5 20 21.55 45.68 0
 2 6 20 172.9 42.9 0
 6 -8 20 136.24 33.79 0
 8 -6 20 153.97 29.51 0
 9 -2 20 31.58 34.58 0
 4 5 20 212.15 35.92 0
 -5 -4 20 263.38 58.67 0
 9 -5 20 278.02 34.42 0
 2 -1 21 53.18 41.51 0
 -1 2 21 73.35 55.73 0
 1 -2 21 43.07 41.49 0
 1 1 21 68.97 41.93 0
 -1 -1 21 60.45 51.37 0
 2 -4 21 -13.09 40.65 0
 4 -2 21 27.17 37.28 0
 -2 -2 21 13.93 54.35 0
 2 2 21 24.91 42.69 0
 -2 -2 21 27.3 53.65 0
 -1 -4 21 34.34 41.78 0
 4 1 21 30.02 38.93 0
 -1 -4 21 -1.67 42.28 0
 1 -5 21 73.47 41.72 0
 5 -1 21 101.93 38.01 0
 1 4 21 34.49 42.23 0
 4 -5 21 57.12 37.02 0
 5 -4 21 46.61 37.13 0
 -1 5 21 69.47 54.99 0
 3 -6 21 119.19 38.22 0
 -3 -3 21 127.71 57.74 0
 6 -3 21 156.01 37.76 0
 3 3 21 116.09 39.4 0
 -3 -3 21 138.94 55.36 0
 7 -2 21 28.58 34.74 0
 -2 -5 21 18.27 45.85 0
 2 -7 21 11.95 38.72 0
 7 -5 21 44.96 33.82 0
 -1 1 22 31.91 59.42 0
 1 0 22 38.28 46.15 0
 0 -1 22 10.54 49.67 0
 2 -2 22 207.23 39.88 0
 0 2 22 206.91 50.69 0
 -1 -2 22 132.33 53.89 0
 1 -3 22 123.48 42.92 0
 2 1 22 152.14 43.53 0
 -1 -2 22 113.08 52.85 0
 3 -1 22 124.24 42.96 0

_publcif_info_exptl_table_max_cols 4
_publcif_info_exptl_table_use_headnotes n

loop_
_publcif_info_datablock.id
_publcif_info_datablock.publ_exptl
_publcif_info_datablock.publ_geom
_publcif_info_datablock.structure
'{a7556efd-d6db-4b64-b6ac-5afbae165e95}' y y y

loop_
_publcif_info_exptl_table_extra_item
sin_theta_over_lambda_max

loop_
_publcif_info_exptl_table_header_item
?

loop_
_publcif_info_tables.block_id
_publcif_info_tables.reference_item
"{a7556efd-d6db-4b64-b6ac-5afbae165e95}" "_publcif_info_datablock.publ_exptl"
"{a7556efd-d6db-4b64-b6ac-5afbae165e95}" "_geom_hbond_atom_site_label_D"

loop_
_publcif_info_cif.paper_type
 EE
